# Supplementary material for: The relationship between achievement motivation and college students’ general self-efficacy: A moderated mediation model
Source: Front Psychol. 2023 Jan 4;13:1031912. doi: 10.3389/fpsyg.2022.1031912 (PMC9845271; doi:10.3389/fpsyg.2022.1031912)
Supplement: Supplementary file 1 [file Table_1.xlsx]

## Sheet: Sheet1
Order number	Submission time	Time	Source	Source detail	1.Gender	2.Grade	3. What sports do you like?	4. What is the intensity of your physical exercise?	5. How many minutes do you spend in the above-mentioned intensive sports activities?	6. How many times do you do the above sports activities a month?	General self-efficacy—1.If I try my best, I can always solve the problem.	2.Even if others oppose me, I still have a way to get what I want.	3.It's easy for me to stick to my ideals and achieve my goals.	4.I am confident that I can effectively deal with any unexpected event.	5.With my intelligence, I can certainly cope with unexpected situations.	6.If I make the necessary efforts, I will be able to solve most of the problems.S10	7.I can face difficulties calmly because I trust my ability to deal with problems.	8.When faced with a difficult problem, I can usually find several solutions.	9.When I have trouble, I can usually think of some ways to deal with it.	10.No matter what happens to me, I can handle it with ease.	Achievement motivation—1.I like novel and difficult tasks, even at risk.	2.I hate working in a situation where I'm not sure if I'll fail.	3.I feel happy when I finish the difficult task.	4.I am afraid of failure when the result is unknown.	5.I will be attracted to work that can understand how intelligent I am.	6.I am afraid of failure when I finish what I think is difficult.	7.I like work that I can do my best.	8. I feel uneasy at the thought of doing those novel and difficult jobs.	9. I like to make unremitting efforts to solve problems I am not sure to solve.	10. I don't like the scenes that measure my ability.	11.For difficult tasks, even if they are meaningless, I can easily get involved.	12.I'm worried about jobs that I'm not sure I can do.	13,Facing the opportunity to measure my ability, I feel it is a spur and challenge.	14.I don't like doing things that I don't know whether I can accomplish, even if others don't know.	15.I will be attracted by difficult tasks.	16.I feel uneasy in situations where my abilities are measured.	17.I am most attracted to those jobs that I am not sure whether I can succeed.	18.I'm afraid of failure for things that require a specific opportunity to solve.	19.Even if there is enough time for my task, I like to start working immediately.	20.I'm worried when I do things that seem quite difficult.	21.The opportunity to measure my ability is attractive to me.	22.I don't like working in an unfamiliar environment, even if no one knows.	23.I will be very excited and happy when facing problems I am not sure to overcome.	24. If there is any difficult work to do, I hope it will not be assigned to me.	25. If something can't be understood immediately, I will soon become interested in it.	26. I don't want to do the work that needs to give full play to my ability.	27. For me, it's important to do something difficult, even if no one knows it.	28.I don't like doing things that I don't know if I can do it.	29.I hope to assign difficult jobs to me.
1	2022/5/16 10:40:47	172seconds	Mobile submission	Direct access	Female	Freshman	Ball games	4	4	2	3	3	3	3	3	3	3	2	3	2	2	2	2	2	2	2	2	2	2	2	2	2	2	2	2	2	2	2	2	2	2	2	2	2	2	2	2	2	2
2	2022/5/16 10:40:56	167seconds	Mobile submission	Direct access	Female	Freshman	Tourism and outing	3	1	2	4	4	4	4	4	4	4	4	4	4	3	3	3	3	3	3	3	3	3	3	3	3	3	3	3	2	2	2	2	3	3	3	3	3	3	3	3	3	2
3	2022/5/16 10:40:56	128seconds	Mobile submission	Direct access	Female	Freshman	Walking and running	2	2	2	3	3	2	2	1	3	2	2	2	2	3	2	2	3	2	2	3	2	2	3	2	2	3	3	2	2	3	2	3	2	2	3	2	3	2	3	2	2	3
4	2022/5/16 10:40:58	185seconds	Mobile submission	Direct access	Female	Freshman	Ball games	4	2	2	3	3	3	2	3	3	4	2	3	2	2	2	1	1	2	1	2	4	2	1	4	4	1	3	3	2	2	2	3	3	3	4	1	2	3	3	1	2	3
5	2022/5/16 10:41:23	211seconds	Mobile submission	Direct access	Female	Freshman	Walking and running	2	2	4	4	4	4	4	4	4	4	4	4	4	1	4	4	4	4	4	1	2	1	4	4	4	4	1	1	2	4	4	2	4	3	3	3	4	4	4	4	4	4
6	2022/5/16 10:41:26	199seconds	Mobile submission	Direct access	Female	Freshman	Walking and running	2	4	2	3	3	3	3	3	3	3	3	3	3	2	2	2	2	2	2	2	2	3	2	2	3	3	3	3	3	2	3	2	3	2	3	2	2	2	3	2	3	3
7	2022/5/16 10:41:29	197seconds	Mobile submission	Direct access	Female	Freshman	Ball games	2	3	2	3	4	2	3	3	4	3	2	4	3	2	1	2	2	1	2	1	3	2	2	2	3	3	3	2	2	2	3	2	3	3	2	3	2	2	3	2	2	2
8	2022/5/16 10:41:32	223seconds	Mobile submission	Direct access	Female	Freshman	Ball games	4	3	3	3	3	2	2	2	2	2	2	2	2	2	3	2	2	2	2	2	2	2	2	2	2	3	2	3	2	2	2	3	2	2	2	2	2	3	2	2	3	2
9	2022/5/16 10:41:34	220seconds	Mobile submission	Direct access	Female	Freshman	Ball games	4	4	3	4	2	1	3	2	4	4	4	4	4	2	3	1	1	2	2	2	2	1	1	1	1	2	2	1	2	1	1	2	1	1	2	3	3	3	3	2	3	3
10	2022/5/16 10:41:45	232seconds	Mobile submission	Direct access	Female	Freshman	Ball games	4	3	2	2	2	2	2	2	2	2	2	2	1	3	2	1	1	3	2	2	2	2	2	3	2	2	2	3	2	3	2	3	2	2	1	3	2	2	3	2	2	3
11	2022/5/16 10:41:45	227seconds	Mobile submission	Direct access	Female	Freshman	Ball games	4	3	2	4	1	3	2	1	3	3	2	3	2	2	1	4	2	2	2	2	2	2	2	2	2	2	2	2	2	2	2	2	2	2	2	2	2	2	2	2	2	3
12	2022/5/16 10:41:46	235seconds	Mobile submission	Direct access	Female	Freshman	Tourism and outing	1	1	2	2	2	2	2	2	2	2	2	2	2	3	2	2	2	2	2	2	2	2	3	3	2	2	2	3	3	3	2	2	2	2	2	3	2	3	3	3	2	3
13	2022/5/16 10:41:52	240seconds	Mobile submission	Direct access	Female	Freshman	Walking and running	5	2	2	3	3	2	3	2	2	3	2	3	2	2	2	1	2	1	2	2	3	1	3	2	2	2	2	2	2	2	2	2	2	2	1	2	2	1	3	2	2	3
14	2022/5/16 10:42:03	249seconds	Mobile submission	Direct access	Female	Freshman	Walking and running	3	3	4	3	3	3	3	3	3	3	3	3	3	3	2	2	2	2	2	2	2	2	3	3	2	3	3	2	2	2	2	3	2	3	2	2	2	3	3	3	2	3
15	2022/5/16 10:42:05	247seconds	Mobile submission	Direct access	Female	Freshman	Walking and running	1	1	3	2	2	1	1	2	2	2	2	2	1	3	2	3	1	2	2	3	2	3	2	4	2	3	2	3	2	3	2	3	2	3	2	3	1	2	2	3	2	3
16	2022/5/16 10:42:15	264seconds	Mobile submission	Direct access	Female	Freshman	Walking and running	3	1	2	3	3	2	4	4	4	4	4	4	2	3	2	1	2	1	2	1	2	2	2	2	2	2	2	2	2	2	2	2	2	2	2	2	2	2	2	2	2	2
17	2022/5/16 10:42:34	267seconds	Mobile submission	Direct access	Female	Freshman	Swimming	1	1	3	3	3	2	2	2	3	3	2	3	2	3	3	1	1	1	1	1	3	1	3	2	2	1	3	2	2	3	1	1	1	1	3	3	2	2	3	3	3	3
18	2022/5/16 10:42:44	239seconds	Mobile submission	Direct access	Female	Freshman	Ball games	3	2	5	3	3	3	4	2	3	3	2	3	3	1	2	1	1	1	2	1	1	2	3	2	2	2	2	2	3	2	2	2	3	2	2	2	4	2	4	2	4	2
19	2022/5/16 10:42:48	284seconds	Mobile submission	Direct access	Female	Freshman	Walking and running	1	0	1	2	3	2	2	2	2	2	3	2	2	2	3	2	2	2	2	3	2	3	3	3	2	2	3	3	2	3	2	3	2	2	2	3	1	2	3	3	2	3
20	2022/5/16 10:42:50	297seconds	Mobile submission	Direct access	Female	Freshman	Walking and running	3	1	2	3	3	2	3	2	3	3	2	3	3	2	4	1	3	1	3	1	3	1	4	2	3	1	3	1	4	2	2	3	3	1	2	3	3	2	4	3	3	2
21	2022/5/16 10:43:01	272seconds	Mobile submission	Direct access	Female	Freshman	Walking and running	3	2	2	3	2	2	2	1	1	2	2	2	2	3	2	2	3	2	3	2	3	2	2	2	2	2	2	2	2	3	2	2	3	2	3	3	3	2	3	2	2	2
22	2022/5/16 10:43:03	310seconds	Mobile submission	Direct access	Female	Freshman	Ball games	4	4	4	4	4	4	2	2	4	3	3	4	2	2	1	1	1	1	2	1	3	1	3	4	3	2	2	2	3	3	2	2	2	2	3	2	3	1	4	1	2	3
23	2022/5/16 10:43:08	317seconds	Mobile submission	Direct access	Female	Freshman	Ball games	3	4	2	3	3	3	2	3	3	3	3	3	2	1	1	1	1	3	1	1	1	1	1	3	1	1	2	3	1	2	1	1	1	4	1	3	2	3	3	3	2	3
24	2022/5/16 10:43:34	336seconds	Mobile submission	Direct access	Female	Freshman	Others	3	1	4	2	2	1	1	1	2	2	1	2	1	3	2	2	2	2	2	3	2	3	2	2	2	3	2	3	2	3	3	2	2	3	3	3	3	3	3	3	3	3
25	2022/5/16 10:43:36	342seconds	Mobile submission	Direct access	Female	Freshman	Ball games	3	4	5	2	2	2	2	2	3	2	3	3	2	2	3	2	2	2	2	2	2	2	2	3	3	3	2	3	2	3	3	2	2	3	2	3	2	2	3	2	2	2
26	2022/5/16 10:44:15	382seconds	Mobile submission	Direct access	Female	Freshman	Walking and running	3	1	2	3	3	2	3	3	3	3	3	3	2	2	2	2	1	2	2	2	3	2	2	2	2	2	2	2	2	2	2	3	2	3	3	2	3	2	4	2	2	2
27	2022/5/16 10:44:20	387seconds	Mobile submission	Direct access	Female	Freshman	Sports dancing	3	2	2	3	3	2	2	2	3	3	3	3	2	3	2	2	2	2	2	2	2	3	3	3	2	2	2	3	3	3	2	3	2	2	2	3	2	3	3	3	2	3
28	2022/5/16 10:44:35	391seconds	Mobile submission	Direct access	Female	Freshman	Tourism and outing	1	1	5	2	2	2	1	2	2	2	1	2	1	3	3	2	1	2	2	3	3	3	3	3	2	2	3	2	3	3	1	4	2	3	3	4	2	3	4	3	3	3
29	2022/5/16 10:44:41	356seconds	Mobile submission	Direct access	Female	Freshman	Tourism and outing	3	3	5	3	2	3	2	3	3	3	3	3	2	3	3	2	2	2	2	2	3	3	3	3	3	2	3	3	3	3	3	3	3	2	3	3	3	3	3	3	3	3
30	2022/5/16 10:45:01	423seconds	Mobile submission	Direct access	Female	Freshman	Fitness equipment activities	1	1	2	4	4	3	3	3	4	3	3	3	3	1	2	1	1	2	2	1	2	2	2	3	2	2	3	3	2	3	3	2	2	2	2	2	2	2	2	2	2	2
31	2022/5/16 10:45:37	468seconds	Mobile submission	Direct access	Female	Freshman	Ball games	4	3	3	3	4	2	1	1	3	3	3	4	2	3	1	2	2	1	2	2	3	3	1	4	2	2	2	4	2	3	2	2	2	3	1	3	2	1	3	3	2	4
32	2022/5/16 11:00:02	120seconds	Mobile submission	Direct access	Female	Freshman	Tourism and outing	4	2	3	2	3	2	3	2	3	3	2	2	2	3	3	2	2	2	3	2	2	2	2	2	2	3	2	2	2	2	2	3	3	2	2	2	2	3	3	2	2	2
33	2022/5/16 12:06:47	446seconds	Mobile submission	Direct access	Female	Freshman	Ball games	2	3	5	2	2	2	3	3	3	2	3	2	3	3	3	3	3	3	2	3	3	2	3	2	3	3	3	3	2	3	3	3	2	3	2	3	3	3	2	3	3	2
34	2022/5/16 13:51:55	252seconds	Mobile submission	Direct access	Female	Freshman	Walking and running	2	1	5	2	2	2	2	2	2	2	2	2	2	3	2	2	2	2	2	3	2	3	2	3	2	3	2	3	2	3	2	3	2	3	2	3	2	3	3	3	2	3
35	2022/5/16 14:12:16	140seconds	Wechat	N/A	Female	Freshman	Ball games	4	1	5	3	2	3	3	4	2	4	3	3	2	4	4	2	1	3	2	3	4	2	3	2	4	3	2	3	2	1	3	3	4	3	4	3	2	3	4	3	2	3
36	2022/5/16 14:12:43	166seconds	Wechat	N/A	Male	Freshman	Tourism and outing	1	0	3	2	1	2	2	2	3	3	2	2	2	3	3	3	3	2	3	2	3	2	3	3	2	3	3	3	2	2	3	2	3	2	3	3	3	2	2	3	3	3
37	2022/5/16 14:12:52	180seconds	Wechat	N/A	Female	Freshman	Ball games	4	4	2	4	4	4	4	4	4	4	4	4	4	2	1	1	2	1	1	1	1	1	3	2	2	3	2	1	2	2	2	2	2	2	2	2	2	2	2	2	2	2
38	2022/5/16 14:12:53	178seconds	Wechat	N/A	Male	Freshman	Walking and running	1	1	5	2	2	2	2	2	2	2	2	2	2	2	2	2	2	2	2	2	2	2	2	2	2	2	2	2	2	2	2	2	2	3	3	3	3	3	3	3	3	3
39	2022/5/16 14:13:07	198seconds	Wechat	N/A	Male	Freshman	Walking and running	2	1	5	3	3	2	2	2	3	3	2	2	2	3	3	2	2	2	2	2	1	2	2	3	2	2	1	3	3	1	1	2	2	2	3	3	2	3	4	2	2	3
40	2022/5/16 14:13:18	202seconds	Wechat	N/A	Male	Freshman	Tourism and outing	1	1	5	2	2	2	2	3	4	3	2	2	2	3	2	2	2	2	2	2	2	2	2	3	1	2	3	3	3	3	2	2	3	2	3	2	3	2	3	2	3	3
41	2022/5/16 14:13:27	163seconds	Wechat	N/A	Male	Freshman	Others	1	3	5	2	2	2	2	3	3	2	2	2	2	2	2	2	2	2	2	2	4	2	2	2	2	2	2	3	3	2	2	2	2	2	2	2	2	3	2	2	2	2
42	2022/5/16 14:13:32	223seconds	Wechat	N/A	Female	Freshman	Ball games	4	2	3	2	2	2	2	2	2	2	2	3	2	1	4	3	3	2	2	2	3	3	3	3	3	3	2	3	1	3	3	3	3	3	3	3	3	3	3	3	2	3
43	2022/5/16 14:13:37	187seconds	Wechat	N/A	Male	Freshman	Walking and running	1	2	4	2	2	2	2	2	2	2	2	2	2	4	3	3	2	3	3	2	2	3	3	3	2	2	2	2	2	2	2	2	2	2	2	2	2	2	2	2	2	2
44	2022/5/16 14:13:40	138seconds	Wechat	N/A	Male	Freshman	Walking and running	1	2	5	2	2	3	2	2	3	2	3	2	2	3	3	3	3	2	2	3	2	2	3	2	3	3	2	2	2	3	2	2	3	2	2	2	2	3	2	3	2	3
45	2022/5/16 14:13:44	186seconds	Wechat	N/A	Female	Freshman	Walking and running	3	4	2	2	3	2	3	2	2	2	2	3	3	2	2	1	2	2	2	2	3	2	2	2	3	2	2	2	2	2	2	2	2	2	2	2	2	2	3	3	2	3
46	2022/5/16 14:13:50	235seconds	Wechat	N/A	Male	Freshman	Ball games	1	1	5	2	2	2	2	2	2	2	2	2	2	3	3	2	2	2	2	2	2	3	3	3	2	2	3	3	2	3	2	3	2	3	3	2	2	3	2	3	2	2
47	2022/5/16 14:14:06	251seconds	Wechat	N/A	Male	Freshman	Swimming	1	1	5	3	3	2	2	2	3	3	3	3	3	2	2	1	2	2	3	1	3	2	3	2	2	2	2	2	2	2	2	2	2	2	2	2	2	2	2	2	2	2
48	2022/5/16 14:14:29	275seconds	Wechat	N/A	Male	Freshman	Others	2	3	5	3	2	2	3	2	2	2	2	3	2	3	2	2	3	2	2	2	2	3	2	3	2	2	2	2	2	2	2	2	2	2	2	2	2	2	2	2	2	2
49	2022/5/16 14:14:42	293seconds	Wechat	N/A	Male	Freshman	Tourism and outing	3	3	2	3	3	2	2	2	3	2	2	2	2	3	3	2	2	2	2	3	2	3	2	3	2	3	2	3	2	3	2	3	2	3	2	3	2	3	3	3	2	3
50	2022/5/16 14:15:01	221seconds	Wechat	N/A	Male	Freshman	Ball games	3	3	4	3	3	3	2	2	3	3	3	3	3	2	2	2	2	2	2	2	2	2	2	2	2	2	2	2	2	2	2	2	2	2	2	2	2	2	2	2	2	2
51	2022/5/16 14:16:05	305seconds	Wechat	N/A	Male	Freshman	Taijiquan and health preserving technique	1	1	5	3	3	2	2	1	3	3	3	3	3	3	2	3	3	2	3	2	3	3	3	3	3	3	3	3	3	3	3	3	3	3	3	3	3	3	3	3	3	3
52	2022/5/16 14:16:06	372seconds	Wechat	N/A	Male	Freshman	Taijiquan and health preserving technique	1	1	5	3	2	2	3	3	3	3	2	3	2	3	2	3	2	2	2	2	2	2	2	3	2	3	2	2	3	3	2	2	2	3	3	3	2	3	3	2	2	3
53	2022/5/16 14:16:17	386seconds	Wechat	N/A	Female	Freshman	Walking and running	4	4	2	4	4	4	4	4	4	4	4	4	4	1	4	1	4	1	4	1	4	1	4	1	4	1	1	1	4	1	4	1	4	1	1	1	4	1	4	1	4	1
54	2022/5/16 14:16:31	399seconds	Wechat	N/A	Male	Freshman	Taijiquan and health preserving technique	4	2	5	3	3	2	2	2	2	2	2	2	1	3	2	3	4	2	2	2	1	3	2	2	2	3	2	3	3	3	3	2	2	2	2	3	2	3	4	3	2	3
55	2022/5/16 14:16:52	423seconds	Wechat	N/A	Male	Freshman	Walking and running	3	3	2	2	2	2	1	1	2	2	2	2	2	4	1	2	1	1	1	2	2	2	2	4	3	3	3	4	2	4	2	2	2	4	1	2	2	2	3	2	2	3
56	2022/5/16 14:18:39	463seconds	Wechat	N/A	Female	Freshman	Ball games	4	4	4	3	2	2	3	2	3	3	2	3	2	3	1	2	2	2	2	1	3	3	3	4	2	2	2	4	3	3	1	3	1	3	2	4	2	2	4	4	1	4
57	2022/5/16 14:18:45	275seconds	Wechat	N/A	Male	Freshman	Ball games	1	4	5	2	2	1	1	1	2	2	2	2	1	3	2	3	1	3	2	2	2	3	3	2	2	3	2	3	2	3	2	3	2	3	2	3	2	3	3	3	2	3
58	2022/5/16 14:19:17	568seconds	Wechat	N/A	Male	Freshman	Walking and running	1	1	5	3	2	2	2	2	3	2	2	2	2	3	3	1	1	2	2	1	2	3	2	3	2	2	3	3	2	3	2	2	1	2	2	4	3	2	4	4	2	4
59	2022/5/16 14:20:01	600seconds	Wechat	N/A	Female	Freshman	Others	4	4	5	2	4	2	2	2	3	2	2	3	2	4	3	2	2	2	2	1	4	2	1	3	3	2	4	4	4	4	4	3	4	2	1	4	3	4	4	4	4	4
60	2022/5/16 15:45:08	349seconds	Wechat	N/A	Male	Freshman	Taijiquan and health preserving technique	5	0	5	3	2	3	2	3	2	2	2	2	2	3	3	2	2	2	2	2	2	2	3	2	2	2	3	3	2	3	2	2	2	2	2	3	3	2	3	2	2	3
61	2022/5/16 16:07:50	162seconds	Wechat	N/A	Female	Freshman	Others	4	2	2	4	4	4	4	4	4	4	4	4	4	1	2	3	1	2	2	1	1	2	2	1	1	1	1	1	1	1	1	1	1	1	1	1	1	1	1	1	1	1
62	2022/5/16 16:08:09	174seconds	Wechat	N/A	Female	Freshman	Walking and running	1	0	1	3	3	4	3	4	3	2	3	3	3	3	4	3	3	3	3	3	3	2	2	2	2	2	2	2	2	2	2	2	2	2	2	2	2	2	2	2	2	2
63	2022/5/16 16:08:41	210seconds	Wechat	N/A	Female	Freshman	Ball games	2	2	5	3	3	3	3	3	3	3	3	3	3	3	2	1	2	3	2	2	1	3	1	3	1	1	1	3	1	3	1	3	1	3	3	3	3	3	3	3	3	3
64	2022/5/16 16:08:44	129seconds	Wechat	N/A	Female	Freshman	Walking and running	2	2	2	4	4	4	4	4	4	4	4	4	4	1	1	1	1	1	4	1	4	1	4	4	4	4	4	4	4	4	4	4	4	1	1	1	1	1	4	4	4	4
65	2022/5/16 16:08:45	215seconds	Wechat	N/A	Male	Freshman	Tourism and outing	2	4	5	3	3	3	3	3	3	3	3	3	3	3	4	3	3	3	2	2	3	3	3	3	3	2	2	2	2	2	2	2	2	2	2	2	2	2	3	3	3	3
66	2022/5/16 16:09:01	135seconds	Wechat	N/A	Female	Freshman	Walking and running	3	2	4	3	3	3	3	4	3	3	4	4	3	2	2	2	2	2	2	2	2	2	2	2	2	2	2	2	2	2	2	2	2	2	3	2	3	2	3	2	3	2
67	2022/5/16 16:09:14	184seconds	Wechat	N/A	Male	Freshman	Walking and running	2	1	5	3	3	3	3	3	4	3	3	3	3	3	2	1	2	2	2	2	2	2	2	3	2	2	2	3	2	3	2	3	2	2	2	3	2	3	3	3	2	3
68	2022/5/16 16:09:32	269seconds	Wechat	N/A	Male	Freshman	Others	1	0	1	2	2	2	2	2	2	2	2	2	2	3	3	3	3	3	3	3	3	3	3	3	3	3	3	3	3	3	3	3	3	3	3	3	3	3	3	3	3	3
69	2022/5/16 16:09:41	283seconds	Wechat	N/A	Male	Freshman	Ball games	2	1	2	2	2	2	3	3	3	3	3	3	3	2	2	1	2	2	3	2	3	2	3	3	2	2	3	2	3	2	2	3	3	1	3	2	2	2	2	3	3	2
70	2022/5/16 16:09:45	234seconds	Wechat	N/A	Male	Freshman	Ball games	1	3	4	4	2	2	2	2	4	2	2	2	2	2	1	1	1	1	1	2	2	2	2	2	2	2	2	2	2	2	2	2	2	2	3	3	3	3	3	2	2	2
71	2022/5/16 16:09:49	216seconds	Wechat	N/A	Female	Freshman	Walking and running	3	1	4	2	2	2	2	1	2	2	2	2	1	2	2	2	2	2	2	2	2	2	2	2	2	2	2	2	2	2	2	2	2	2	2	2	2	2	2	2	2	2
72	2022/5/16 16:09:49	289seconds	Wechat	N/A	Male	Freshman	Tourism and outing	1	1	3	4	3	4	3	3	3	3	2	4	4	4	3	4	3	3	3	3	3	2	2	2	2	2	2	2	2	2	3	3	3	2	3	3	2	2	3	3	2	3
73	2022/5/16 16:09:49	286seconds	Wechat	N/A	Male	Freshman	Tourism and outing	1	1	4	3	3	3	2	2	3	3	2	2	2	3	2	1	3	2	2	1	2	2	2	2	2	2	2	3	2	3	2	2	2	2	2	3	2	2	2	2	2	2
74	2022/5/16 16:10:15	179seconds	Wechat	N/A	Female	Freshman	Walking and running	1	4	5	3	2	3	3	2	3	2	3	3	3	3	3	3	3	2	3	2	3	3	3	3	3	3	2	3	2	2	2	2	2	2	2	3	3	2	2	2	2	2
75	2022/5/16 16:10:23	306seconds	Wechat	N/A	Male	Freshman	Tourism and outing	2	0	5	2	2	2	2	1	2	2	2	3	2	2	3	2	3	2	3	2	3	2	3	2	2	2	3	2	3	2	2	2	2	2	4	2	3	2	3	2	3	2
76	2022/5/16 16:10:24	325seconds	Wechat	N/A	Female	Freshman	Ball games	3	2	5	3	3	3	3	3	3	3	3	3	3	2	2	2	2	2	2	2	2	2	3	3	2	2	2	3	2	3	2	3	2	3	2	3	2	3	2	3	2	3
77	2022/5/16 16:10:26	309seconds	Wechat	N/A	Female	Freshman	Ball games	3	4	5	3	3	3	3	3	3	3	3	3	3	1	2	1	1	1	1	2	4	1	1	2	2	1	1	1	2	3	1	3	3	3	1	1	4	1	4	1	4	2
78	2022/5/16 16:10:56	355seconds	Wechat	N/A	Female	Freshman	Walking and running	2	2	2	4	3	4	4	4	4	4	4	4	4	2	3	2	3	2	3	2	3	2	3	2	2	2	2	2	3	3	3	3	2	2	3	2	3	2	3	2	3	2
79	2022/5/16 16:11:29	390seconds	Wechat	N/A	Male	Freshman	Tourism and outing	2	2	5	2	2	2	2	2	3	2	2	3	2	2	1	1	1	1	1	2	1	2	2	2	1	1	1	2	1	3	1	1	1	2	2	2	1	2	2	2	2	3
80	2022/5/16 16:11:31	364seconds	Wechat	N/A	Female	Freshman	Walking and running	4	1	2	3	2	2	2	2	3	2	2	2	2	3	3	2	2	2	2	2	2	2	3	2	2	2	2	2	2	2	2	2	2	2	3	1	2	2	3	3	2	3
81	2022/5/16 16:11:57	413seconds	Wechat	N/A	Male	Freshman	Ball games	2	0	1	3	3	3	3	4	3	3	3	3	3	2	3	2	2	1	2	3	3	3	2	3	2	3	2	3	2	3	2	4	2	3	3	4	2	3	3	4	2	3
82	2022/5/16 16:13:03	405seconds	Wechat	N/A	Male	Freshman	Fitness equipment activities	1	3	5	2	1	2	1	1	2	2	1	2	1	4	2	3	3	3	2	2	2	2	2	2	2	2	2	3	2	3	2	3	1	3	1	3	1	2	2	2	2	3
83	2022/5/16 16:13:57	501seconds	Wechat	N/A	Male	Freshman	Walking and running	3	1	4	4	3	3	2	2	3	2	2	2	1	4	3	1	1	2	2	2	2	3	2	3	2	1	2	2	3	3	2	2	2	1	2	3	3	3	3	3	2	3
84	2022/5/16 16:15:00	295seconds	Wechat	N/A	Male	Freshman	Sports dancing	2	1	5	2	2	2	2	2	2	2	2	2	2	3	2	2	2	2	2	2	2	2	2	2	2	2	2	2	2	2	2	2	2	2	2	2	2	2	2	2	2	2
85	2022/5/16 16:56:06	361seconds	Wechat	N/A	Female	Freshman	Walking and running	4	2	3	2	2	2	2	3	2	2	2	2	2	2	2	2	2	2	2	2	2	2	2	2	2	2	2	2	2	2	2	2	2	2	2	2	2	2	3	2	3	3
86	2022/5/16 16:56:37	463seconds	Wechat	N/A	Female	Freshman	Walking and running	2	1	4	3	2	2	2	3	3	3	3	2	3	2	3	2	3	2	3	2	3	2	3	3	3	2	3	2	3	2	3	3	2	2	2	3	3	2	2	2	3	3
87	2022/5/16 18:04:36	157seconds	Wechat	N/A	Female	Freshman	Taijiquan and health preserving technique	4	2	5	3	3	3	3	3	3	3	3	3	3	3	3	2	2	3	2	2	2	2	2	2	2	2	2	2	2	2	2	2	2	3	2	2	2	2	2	2	2	2
88	2022/5/16 18:04:38	138seconds	Wechat	N/A	Female	Freshman	Walking and running	2	1	2	3	3	3	3	3	3	3	3	3	3	1	1	1	1	1	1	1	1	1	1	1	1	2	2	2	2	2	2	2	2	2	2	2	2	2	2	2	2	2
89	2022/5/16 18:04:45	143seconds	Wechat	N/A	Female	Freshman	Walking and running	3	3	2	3	2	3	3	3	3	3	3	3	3	1	2	1	2	1	1	1	4	1	1	2	2	1	2	1	1	1	2	2	2	1	2	1	1	1	2	1	2	1
90	2022/5/16 18:04:55	227seconds	Wechat	N/A	Female	Freshman	Walking and running	2	1	2	3	3	3	3	3	3	3	3	3	3	1	4	1	2	2	3	1	3	1	1	1	1	2	2	2	2	2	2	2	2	2	2	2	2	2	2	2	2	2
91	2022/5/16 18:05:03	164seconds	Wechat	N/A	Female	Freshman	Walking and running	1	1	4	4	4	4	4	3	4	4	4	4	4	2	3	4	3	2	2	1	1	1	1	2	2	2	2	2	3	2	2	2	2	1	2	2	3	1	3	2	1	2
92	2022/5/16 18:05:09	168seconds	Wechat	N/A	Female	Freshman	Tourism and outing	4	3	5	3	3	1	2	2	3	3	2	3	1	3	1	3	1	3	2	2	1	3	2	3	1	2	2	2	2	2	2	2	2	2	2	2	2	2	2	2	2	2
93	2022/5/16 18:05:10	162seconds	Wechat	N/A	Female	Freshman	Fitness equipment activities	4	4	5	4	4	4	4	4	4	4	4	4	4	2	2	1	1	1	3	1	4	1	1	1	1	1	1	1	1	1	3	1	4	1	1	1	1	1	3	3	4	2
94	2022/5/16 18:05:28	187seconds	Wechat	N/A	Female	Freshman	Walking and running	3	3	4	4	4	4	4	4	4	4	4	4	4	4	4	4	4	4	4	4	4	4	4	4	4	2	2	2	2	2	2	2	2	2	2	2	2	2	2	2	2	2
95	2022/5/16 18:05:46	207seconds	Wechat	N/A	Female	Freshman	Ball games	4	4	5	3	3	1	2	2	3	3	2	2	2	3	2	2	2	3	2	2	3	3	2	3	3	3	3	3	3	3	3	3	3	3	3	3	3	3	3	3	3	3
96	2022/5/16 18:06:11	232seconds	Wechat	N/A	Female	Freshman	Ball games	2	1	5	3	3	3	3	3	3	3	3	3	3	3	2	1	2	2	2	2	2	2	2	2	2	2	2	3	2	3	2	3	2	2	2	2	2	3	3	3	2	3
97	2022/5/16 18:06:39	283seconds	Wechat	N/A	Female	Freshman	Walking and running	1	1	2	4	4	4	4	4	4	4	4	4	4	3	2	1	2	1	2	1	2	1	4	4	1	1	1	1	1	1	1	1	1	1	1	1	1	4	4	4	4	4
98	2022/5/16 18:07:18	298seconds	Wechat	N/A	Female	Freshman	Walking and running	4	2	2	3	2	1	1	1	2	1	2	2	1	3	3	2	2	2	2	3	3	3	3	3	2	2	3	3	2	3	2	3	2	3	2	2	2	3	3	4	2	3
99	2022/5/16 18:32:15	142seconds	Wechat	N/A	Male	Sophomore	Swimming	4	1	5	3	2	2	2	2	2	2	2	2	2	2	2	2	2	2	2	2	2	2	2	2	2	2	2	2	2	2	2	2	2	2	2	2	2	2	2	2	2	2
100	2022/5/16 18:53:38	274seconds	Wechat	N/A	Female	Freshman	Ball games	2	3	3	3	3	1	2	2	2	2	2	2	2	2	3	1	2	1	1	2	1	2	2	2	2	2	2	2	2	3	3	3	3	3	2	2	3	3	3	3	3	3
101	2022/5/17 10:50:49	165seconds	Wechat	N/A	Male	Freshman	Walking and running	2	4	5	3	3	2	2	2	2	3	2	2	2	3	2	3	3	2	3	2	3	2	2	3	2	3	2	2	3	3	2	3	3	2	2	2	2	2	2	2	2	2
102	2022/5/17 10:51:03	175seconds	Wechat	N/A	Male	Freshman	Walking and running	1	0	5	2	3	3	2	2	2	2	2	2	2	3	2	2	2	2	2	2	2	3	2	2	2	2	2	2	2	2	2	2	2	2	2	2	2	3	2	2	2	2
103	2022/5/17 10:51:34	205seconds	Wechat	N/A	Male	Freshman	Walking and running	1	1	4	3	3	2	2	2	2	2	2	3	2	2	2	2	2	2	2	2	2	2	2	2	2	2	2	2	2	2	2	2	2	2	2	2	2	2	3	2	3	3
104	2022/5/17 10:51:53	224seconds	Wechat	N/A	Male	Freshman	Fitness equipment activities	1	0	2	3	2	2	2	2	2	2	2	2	2	3	2	2	2	2	3	2	2	2	3	3	3	2	2	3	3	4	2	4	3	3	2	4	3	3	4	4	3	3
105	2022/5/17 10:51:55	190seconds	Wechat	N/A	Male	Freshman	Walking and running	2	1	3	2	2	2	2	2	2	2	2	2	2	2	3	2	2	2	2	2	2	2	2	2	2	2	2	2	2	2	2	2	2	2	2	2	2	2	2	3	2	3
106	2022/5/17 10:52:06	240seconds	Wechat	N/A	Male	Freshman	Walking and running	1	3	2	2	2	2	2	2	2	2	2	2	2	3	2	2	2	2	2	2	2	2	2	3	2	2	3	3	2	3	2	2	2	3	2	3	2	2	2	3	2	3
107	2022/5/17 10:52:53	285seconds	Wechat	N/A	Male	Freshman	Ball games	1	0	1	3	3	2	2	2	2	2	2	2	2	3	2	2	2	2	2	2	2	3	2	3	2	3	2	3	2	3	2	3	2	3	1	3	3	3	2	2	3	3
108	2022/5/17 10:53:08	255seconds	Wechat	N/A	Male	Freshman	Tourism and outing	2	2	4	3	4	4	4	3	2	2	2	2	4	3	4	3	2	2	4	2	4	3	2	4	4	2	3	4	3	2	3	2	3	3	4	3	3	3	4	3	3	4
109	2022/5/17 10:53:11	302seconds	Wechat	N/A	Male	Freshman	Tourism and outing	2	2	5	2	2	2	2	2	3	3	2	3	2	2	3	2	2	2	2	2	3	3	3	3	2	2	2	3	3	3	2	2	2	3	3	3	3	3	3	3	3	3
110	2022/5/17 10:53:13	283seconds	Wechat	N/A	Male	Freshman	Walking and running	3	2	2	2	2	2	2	2	2	2	2	2	2	3	2	2	2	2	2	2	2	4	3	3	2	2	2	3	3	4	2	2	2	2	3	4	3	3	4	4	2	3
111	2022/5/17 10:53:26	250seconds	Wechat	N/A	Male	Freshman	Sports dancing	4	4	2	4	4	4	4	3	4	3	4	3	4	1	1	2	2	2	1	1	1	4	3	1	1	2	2	2	1	3	3	4	3	3	2	4	3	3	3	4	4	3
112	2022/5/17 10:53:28	318seconds	Wechat	N/A	Male	Freshman	Walking and running	1	1	3	3	2	2	2	1	2	2	2	2	1	3	3	2	2	2	2	1	2	2	2	3	2	2	3	2	3	3	2	1	2	2	3	2	3	2	3	2	3	2
113	2022/5/17 10:53:33	321seconds	Wechat	N/A	Male	Freshman	Walking and running	3	3	5	3	2	2	2	2	2	2	2	2	2	2	2	2	2	2	2	2	2	3	2	2	2	3	3	3	2	3	2	3	2	3	2	3	2	2	3	3	3	3
114	2022/5/17 10:53:34	329seconds	Wechat	N/A	Male	Freshman	Tourism and outing	1	1	2	3	2	2	2	1	2	2	2	2	2	3	3	2	2	2	2	2	2	3	2	2	2	3	2	3	2	3	2	3	2	3	2	3	2	3	3	3	2	3
115	2022/5/17 10:53:39	330seconds	Wechat	N/A	Male	Freshman	Sports dancing	1	2	2	2	2	2	2	2	2	2	2	2	2	2	2	2	3	2	2	2	2	2	2	2	2	3	2	2	2	3	2	2	2	2	3	3	3	3	3	3	2	2
116	2022/5/17 10:53:42	328seconds	Wechat	N/A	Male	Freshman	Walking and running	1	4	5	3	3	2	2	2	2	2	2	2	2	3	2	3	1	1	2	2	3	3	2	3	2	3	1	3	2	3	2	3	2	2	2	3	2	2	3	3	2	3
117	2022/5/17 10:53:46	341seconds	Wechat	N/A	Male	Freshman	Walking and running	1	2	5	3	3	3	2	2	3	3	2	2	2	3	3	2	3	2	2	2	3	3	2	2	2	2	2	3	3	2	2	3	3	2	2	4	3	2	2	2	2	2
118	2022/5/17 10:53:47	340seconds	Wechat	N/A	Male	Freshman	Walking and running	4	3	3	4	2	2	2	2	2	2	2	2	2	4	1	1	1	2	2	2	3	3	2	3	2	2	2	2	2	3	2	3	2	2	2	3	2	2	3	3	2	3
119	2022/5/17 10:53:52	342seconds	Wechat	N/A	Male	Freshman	Walking and running	3	1	2	3	3	2	3	3	3	3	3	3	2	3	2	3	1	2	2	1	1	3	2	3	2	2	2	2	2	3	2	3	2	2	2	3	2	2	3	2	2	3
120	2022/5/17 10:54:04	358seconds	Wechat	N/A	Male	Freshman	Tourism and outing	2	1	3	2	2	1	2	1	2	2	2	2	2	3	2	1	3	2	3	2	3	2	3	3	2	2	3	3	3	3	2	3	2	2	2	3	2	3	3	3	3	3
121	2022/5/17 10:54:09	362seconds	Wechat	N/A	Male	Freshman	Walking and running	1	2	3	3	2	3	3	2	3	3	3	3	3	3	2	2	2	3	2	2	2	3	2	2	3	2	2	2	2	3	2	3	2	3	2	3	2	3	3	3	3	2
122	2022/5/17 10:54:09	365seconds	Wechat	N/A	Male	Freshman	Tourism and outing	1	1	4	3	3	2	2	2	3	2	2	3	2	2	2	1	1	2	2	1	2	2	1	2	1	2	2	3	2	2	1	3	1	2	2	3	1	2	3	2	1	3
123	2022/5/17 10:54:10	365seconds	Wechat	N/A	Male	Freshman	Tourism and outing	1	1	4	3	3	2	2	2	3	2	2	2	2	1	2	1	1	2	2	2	2	3	1	3	2	3	2	3	2	4	2	3	2	4	2	3	1	3	3	4	1	3
124	2022/5/17 10:54:15	370seconds	Wechat	N/A	Male	Freshman	Walking and running	3	4	3	3	3	2	2	2	3	3	2	2	2	2	2	1	1	3	1	1	2	2	3	3	1	2	2	2	2	3	1	2	2	2	4	3	1	3	3	3	1	3
125	2022/5/17 10:54:18	369seconds	Wechat	N/A	Male	Freshman	Ball games	4	3	3	3	3	2	2	2	2	2	2	2	2	2	1	3	2	2	2	2	3	3	3	4	3	2	3	3	3	3	3	2	3	2	3	3	3	3	3	3	3	3
126	2022/5/17 10:54:19	374seconds	Wechat	N/A	Male	Freshman	Walking and running	1	2	3	3	2	2	2	2	2	3	2	3	2	2	2	2	2	1	2	1	1	2	2	3	1	2	2	1	2	1	2	2	2	2	2	4	2	2	4	3	3	3
127	2022/5/17 10:54:19	376seconds	Wechat	N/A	Male	Freshman	Walking and running	1	2	3	2	2	2	2	2	2	2	2	2	1	3	2	2	2	2	2	3	2	3	2	2	2	3	3	2	3	3	2	3	2	3	3	3	2	2	3	3	2	3
128	2022/5/17 10:54:26	378seconds	Wechat	N/A	Male	Freshman	Tourism and outing	2	1	2	2	2	1	2	2	2	2	2	2	2	4	2	2	1	2	1	1	2	2	1	3	1	2	2	3	1	3	1	3	1	2	2	3	1	3	3	4	1	4
129	2022/5/17 10:54:28	378seconds	Wechat	N/A	Male	Freshman	Tourism and outing	1	1	3	2	2	2	2	2	2	2	3	3	3	3	2	2	3	2	3	2	3	3	3	3	3	3	3	2	3	3	3	2	2	2	2	3	3	2	3	2	2	3
130	2022/5/17 10:54:53	409seconds	Wechat	N/A	Male	Freshman	Ball games	4	3	5	4	4	3	3	3	3	3	3	3	3	4	2	2	2	2	2	2	2	2	3	4	2	2	2	3	3	3	2	2	2	2	3	3	3	3	3	3	2	3
131	2022/5/17 10:54:57	405seconds	Wechat	N/A	Male	Freshman	Tourism and outing	2	4	3	4	4	4	3	3	4	3	2	2	2	2	2	2	2	2	2	1	3	2	2	3	2	2	3	2	2	3	2	2	3	2	3	3	3	2	3	3	3	2
132	2022/5/17 10:55:14	412seconds	Wechat	N/A	Male	Freshman	Walking and running	1	3	4	2	2	2	2	2	2	2	2	1	1	4	2	3	1	1	1	1	1	4	1	4	1	4	1	1	1	1	1	2	1	1	1	2	2	1	2	1	2	4
133	2022/5/17 10:55:20	435seconds	Wechat	N/A	Male	Freshman	Tourism and outing	1	1	2	3	2	1	2	1	2	2	1	2	1	4	3	4	1	3	1	2	2	2	1	3	1	3	2	3	1	4	2	3	2	4	2	4	2	4	3	3	2	3
134	2022/5/17 10:55:26	413seconds	Wechat	N/A	Male	Freshman	Walking and running	1	1	1	2	3	1	2	1	2	2	2	2	2	3	3	2	2	2	2	2	3	3	2	2	2	2	3	2	2	3	3	3	3	2	3	3	2	3	3	2	3	3
135	2022/5/17 10:55:29	426seconds	Wechat	N/A	Male	Freshman	Tourism and outing	3	4	5	3	2	2	2	3	3	3	2	3	2	3	2	2	2	2	2	2	3	3	3	3	3	2	3	3	3	3	3	3	3	2	2	3	2	3	3	3	2	3
136	2022/5/17 10:55:53	470seconds	Wechat	N/A	Male	Freshman	Ball games	4	2	1	3	3	2	2	3	3	3	3	3	2	4	3	2	4	2	4	3	3	3	3	3	2	2	2	3	3	3	3	4	3	2	4	3	2	3	3	3	2	4
137	2022/5/17 10:56:06	482seconds	Wechat	N/A	Male	Freshman	Walking and running	1	1	3	2	2	2	2	2	3	2	2	2	2	3	3	2	2	2	2	2	2	2	2	2	2	2	2	3	2	3	2	3	2	3	3	3	2	3	3	3	2	3
138	2022/5/17 10:56:17	142seconds	Wechat	N/A	Male	Freshman	Sports dancing	2	1	3	2	2	2	2	2	2	2	2	2	2	2	2	2	2	2	2	2	2	2	2	2	2	2	2	2	2	2	2	2	2	2	2	2	2	2	2	2	2	2
139	2022/5/17 11:01:01	594seconds	Wechat	N/A	Male	Freshman	Sports dancing	2	1	2	3	3	1	2	2	3	2	2	2	2	3	3	1	2	1	2	1	3	2	4	3	2	1	3	2	3	2	2	3	2	1	2	2	2	3	4	2	2	3
140	2022/5/17 14:44:45	168seconds	Mobile submission	Direct access	Female	Sophomore	Ball games	4	4	2	3	2	2	2	1	2	2	2	2	2	2	2	2	2	2	2	2	2	2	2	2	2	2	2	2	2	2	2	2	2	2	2	2	2	2	2	2	2	2
141	2022/5/17 14:45:27	208seconds	Mobile submission	Direct access	Male	Sophomore	Ball games	4	4	2	3	2	2	2	2	3	2	2	2	2	2	3	3	3	3	3	4	2	3	3	2	3	3	3	2	3	3	2	3	2	3	2	3	2	3	2	3	2	3
142	2022/5/17 14:45:56	206seconds	Mobile submission	Direct access	Female	Sophomore	Ball games	4	4	2	3	3	3	3	3	4	3	2	3	2	2	3	3	2	2	2	3	2	2	3	2	2	2	2	2	2	2	2	2	2	2	2	2	2	2	2	2	2	2
143	2022/5/17 14:46:00	150seconds	Mobile submission	Direct access	Female	Sophomore	Walking and running	4	4	2	3	3	3	3	3	3	3	3	3	3	4	2	2	2	2	2	2	2	2	2	2	2	2	2	2	2	2	2	2	2	2	2	2	2	2	2	2	2	2
144	2022/5/17 14:46:33	257seconds	Wechat	N/A	Female	Sophomore	Ball games	4	4	2	4	4	4	4	4	4	4	4	4	4	2	2	1	2	2	3	1	4	3	3	3	3	2	2	2	2	3	3	3	3	3	3	3	3	3	3	3	3	3
145	2022/5/17 14:47:18	223seconds	Wechat	N/A	Male	Freshman	Tourism and outing	3	2	5	4	4	4	4	4	4	4	4	4	4	4	4	4	4	4	4	4	4	1	4	2	4	1	4	1	4	1	2	1	4	1	4	1	1	1	4	1	4	4
146	2022/5/17 14:48:03	320seconds	Wechat	N/A	Male	Freshman	Walking and running	3	2	5	2	3	2	2	2	3	3	2	3	2	3	2	2	2	2	3	2	3	2	3	3	3	3	3	3	3	2	3	2	3	2	3	3	2	2	3	2	3	2
147	2022/5/17 14:48:22	326seconds	Wechat	N/A	Male	Freshman	Ball games	2	2	2	3	2	2	3	2	2	2	2	3	3	3	2	2	3	3	3	3	3	2	3	3	3	3	3	2	2	2	3	3	3	3	3	3	3	3	3	2	3	3
148	2022/5/17 14:48:27	347seconds	Wechat	N/A	Male	Freshman	Tourism and outing	2	1	3	3	2	2	3	2	3	2	2	2	2	3	2	2	2	2	2	2	3	3	2	4	3	2	3	3	3	3	2	3	2	2	3	3	3	3	4	3	3	2
149	2022/5/17 14:48:40	298seconds	Wechat	N/A	Male	Freshman	Walking and running	2	2	4	3	2	2	2	2	2	2	2	2	2	2	1	1	1	2	2	2	2	3	2	3	2	2	2	3	2	4	2	4	3	3	2	3	2	3	2	3	2	3
150	2022/5/17 14:48:57	313seconds	Wechat	N/A	Male	Freshman	Sports dancing	1	1	2	3	3	1	3	1	3	3	3	3	2	3	2	2	2	2	2	2	2	2	3	3	2	2	2	2	3	3	2	3	2	2	2	3	3	3	3	3	3	3
151	2022/5/17 14:48:57	330seconds	Wechat	N/A	Male	Freshman	Tourism and outing	4	4	5	3	2	3	3	3	3	2	3	4	3	2	1	3	2	2	1	2	2	2	2	1	2	2	2	3	2	3	2	3	1	3	2	3	2	1	4	3	1	3
152	2022/5/17 14:49:43	219seconds	Mobile submission	Direct access	Male	Sophomore	Ball games	4	4	2	3	3	3	3	2	2	2	2	2	1	1	2	2	2	1	1	1	3	3	3	2	2	2	2	2	2	2	2	2	2	2	2	3	3	2	2	2	2	3
153	2022/5/17 14:50:11	453seconds	Wechat	N/A	Male	Freshman	Walking and running	3	2	5	3	3	2	1	2	3	2	3	3	2	3	2	1	2	2	2	1	2	3	3	2	2	2	2	3	3	3	3	3	1	1	3	3	2	2	4	2	2	3
154	2022/5/17 14:50:26	288seconds	Wechat	N/A	Male	Freshman	Tourism and outing	2	1	2	2	2	2	2	2	2	2	2	1	4	4	3	2	2	2	2	1	2	3	2	2	2	2	2	2	2	2	2	2	2	3	3	3	2	4	3	3	2	3
155	2022/5/17 14:50:38	402seconds	Wechat	N/A	Male	Freshman	Tourism and outing	2	1	5	2	2	1	2	2	2	2	2	3	2	3	2	2	2	2	2	2	2	2	2	2	2	2	2	2	2	2	2	3	2	2	2	3	2	3	3	3	2	3
156	2022/5/17 14:51:36	285seconds	Wechat	N/A	Male	Freshman	Tourism and outing	1	4	5	3	3	2	2	2	3	2	3	2	3	2	2	2	1	2	2	2	3	2	2	2	2	2	2	2	2	2	2	2	2	2	2	2	2	2	2	2	2	2
157	2022/5/17 14:51:42	338seconds	Mobile submission	Direct access	Male	Sophomore	Others	4	3	2	4	3	1	2	2	2	2	2	3	2	2	2	1	2	2	2	1	2	2	3	2	2	2	3	3	3	2	2	2	2	2	2	2	3	2	3	3	2	3
158	2022/5/17 14:52:03	466seconds	Wechat	N/A	Male	Freshman	Tourism and outing	2	2	4	2	2	1	2	2	2	2	1	2	1	3	3	1	1	2	2	2	2	3	3	3	1	2	3	3	2	3	2	3	2	3	2	3	2	3	3	3	2	3
159	2022/5/17 14:52:28	520seconds	Wechat	N/A	Male	Freshman	Tourism and outing	2	1	2	3	3	2	4	3	3	3	3	3	2	2	3	1	1	1	1	1	3	3	2	3	2	2	3	2	2	3	2	3	2	2	3	3	2	3	3	3	2	3
160	2022/5/17 14:55:04	184seconds	Wechat	N/A	Male	Freshman	Ball games	1	3	3	3	3	3	2	2	2	2	2	2	2	2	2	2	2	2	2	2	2	2	2	2	2	2	2	2	2	2	2	2	2	2	2	2	2	3	3	3	3	3
161	2022/5/17 14:55:06	156seconds	Mobile submission	Direct access	Female	Sophomore	Fitness equipment activities	5	2	2	4	4	4	4	4	4	4	4	4	4	2	2	2	2	2	2	2	2	2	2	2	2	2	2	2	2	2	2	2	2	2	2	2	2	2	2	2	2	2
162	2022/5/17 14:55:07	195seconds	Wechat	N/A	Male	Freshman	Walking and running	3	2	2	3	3	2	3	3	3	3	3	3	3	3	3	3	3	3	3	3	3	3	3	3	3	3	3	3	3	3	3	3	3	3	3	3	3	3	3	3	3	3
163	2022/5/17 14:55:36	489seconds	Wechat	N/A	Male	Freshman	Ball games	1	2	5	3	3	1	2	2	3	2	2	2	1	4	2	1	1	1	1	2	1	3	2	4	1	2	1	3	1	3	1	4	1	3	4	4	1	4	2	2	1	4
164	2022/5/17 14:56:55	267seconds	Wechat	N/A	Male	Freshman	Tourism and outing	1	1	5	3	2	4	3	3	3	4	3	3	2	4	1	1	1	4	2	2	2	1	1	1	1	2	2	4	2	1	1	1	1	2	3	4	1	2	2	1	1	4
165	2022/5/17 14:57:43	346seconds	Mobile submission	Direct access	Male	Sophomore	Ball games	3	3	2	2	2	2	2	1	1	2	1	2	1	3	3	2	3	2	2	2	3	3	3	3	3	3	2	3	3	3	3	3	3	2	2	3	2	3	3	3	3	3
166	2022/5/17 14:58:53	652seconds	Wechat	N/A	Male	Freshman	Walking and running	2	3	4	3	2	2	3	2	3	3	3	3	2	3	2	2	1	3	2	2	2	3	3	3	2	3	3	3	2	3	2	2	1	3	2	4	3	3	3	3	2	3
167	2022/5/17 15:01:09	220seconds	Wechat	N/A	Male	Freshman	Sports dancing	2	4	5	2	3	3	3	3	3	3	3	3	2	3	1	1	1	3	3	3	1	2	1	2	2	2	2	4	1	3	1	1	1	3	1	1	1	3	3	4	1	4
168	2022/5/17 15:01:49	279seconds	Wechat	N/A	Male	Freshman	Sports dancing	1	0	5	2	2	2	2	2	2	2	2	2	2	3	2	1	2	2	2	2	3	2	3	3	2	2	2	3	2	3	2	3	2	2	3	3	2	2	2	3	2	3
169	2022/5/17 15:55:59	328seconds	Mobile submission	Direct access	Male	Sophomore	Ball games	4	4	5	3	2	2	3	2	2	3	3	3	3	2	2	1	2	2	2	2	2	2	3	3	2	1	3	3	3	3	2	3	2	2	2	3	3	3	3	3	2	3
170	2022/5/17 16:05:14	121seconds	Mobile submission	Direct access	Female	Sophomore	Swimming	4	4	2	3	3	3	3	2	3	3	3	3	3	2	2	2	2	2	2	2	2	2	2	2	2	2	2	2	2	2	2	2	2	2	2	2	2	2	2	2	2	2
171	2022/5/17 17:02:06	376seconds	Wechat	N/A	Male	Freshman	Walking and running	2	2	5	4	3	3	3	3	3	3	2	3	3	2	2	1	2	2	3	1	2	2	2	2	3	2	2	2	2	2	3	2	3	2	2	2	2	2	2	2	2	3
172	2022/5/19 10:43:58	163seconds	Wechat	N/A	Female	Freshman	Others	2	1	4	3	3	3	3	3	3	3	3	3	3	2	2	2	2	3	3	3	3	2	1	2	2	2	2	2	2	2	2	2	2	3	2	2	2	2	2	2	2	3
173	2022/5/19 10:44:52	214seconds	Wechat	N/A	Female	Freshman	Ball games	4	4	3	3	4	1	2	4	4	4	4	4	2	2	1	1	1	1	1	2	2	1	1	1	1	2	1	3	1	3	1	3	1	3	2	3	2	2	4	2	1	3
174	2022/5/19 10:45:02	202seconds	Wechat	N/A	Female	Freshman	Walking and running	3	1	5	2	2	2	2	2	3	2	2	2	2	2	2	2	2	2	2	2	2	2	2	2	2	2	2	2	2	2	2	2	2	2	2	2	2	2	2	2	2	2
175	2022/5/19 10:45:21	242seconds	Wechat	N/A	Female	Freshman	Walking and running	5	2	4	4	4	4	4	4	4	4	4	4	4	4	4	4	4	3	3	3	3	1	4	4	4	1	4	1	4	4	4	1	1	1	1	1	1	1	1	1	1	2
176	2022/5/19 10:45:38	232seconds	Wechat	N/A	Female	Freshman	Ball games	4	4	5	3	3	3	2	3	3	3	2	2	3	3	3	1	2	2	2	2	3	2	2	2	3	2	2	3	3	3	2	3	2	2	2	3	2	2	3	3	2	3
177	2022/5/19 10:45:42	162seconds	Wechat	N/A	Female	Freshman	Walking and running	2	1	4	3	3	3	3	3	3	3	3	3	3	3	2	2	3	2	3	2	3	2	2	2	2	2	2	2	2	2	2	2	2	2	2	3	3	3	3	3	3	3
178	2022/5/19 10:46:22	296seconds	Wechat	N/A	Female	Freshman	Others	4	1	5	3	2	2	2	2	3	2	2	2	1	3	2	1	2	2	2	3	3	3	3	2	2	2	2	2	3	3	2	2	2	2	3	3	3	3	3	3	3	3
179	2022/5/19 10:46:26	307seconds	Wechat	N/A	Female	Freshman	Walking and running	4	2	4	3	3	2	2	2	3	3	3	3	2	2	2	2	2	2	2	2	2	3	2	3	2	2	2	2	3	3	2	2	2	3	2	2	2	2	3	3	2	3
180	2022/5/19 10:46:36	220seconds	Wechat	N/A	Female	Freshman	Walking and running	3	1	2	4	4	4	4	4	4	4	4	4	4	4	4	4	4	4	4	4	4	4	4	4	4	4	4	4	4	3	3	1	3	1	3	2	3	2	3	2	2	3
181	2022/5/19 10:47:01	327seconds	Wechat	N/A	Female	Freshman	Ball games	3	4	2	4	4	4	4	4	4	4	4	4	3	3	2	3	2	2	2	2	1	3	1	3	3	2	4	2	4	2	3	2	4	3	2	4	2	2	3	4	2	3
182	2022/5/19 10:47:23	366seconds	Wechat	N/A	Female	Freshman	Walking and running	4	2	5	3	3	3	3	2	3	3	2	2	3	2	2	2	2	2	2	2	2	3	2	2	3	2	2	2	2	2	3	2	3	2	3	2	3	2	3	2	3	2
183	2022/5/19 10:47:23	350seconds	Wechat	N/A	Female	Freshman	Ball games	3	3	5	4	3	3	2	3	3	3	2	3	3	2	1	2	3	2	3	2	3	3	3	2	2	3	3	2	4	3	3	3	3	3	3	3	2	2	4	4	3	4
184	2022/5/19 10:47:29	372seconds	Wechat	N/A	Female	Freshman	Others	2	3	5	4	3	3	3	3	3	4	4	4	3	2	3	3	3	3	3	4	2	2	3	2	3	2	3	3	3	2	3	2	3	3	3	3	3	2	3	1	2	2
185	2022/5/19 10:47:30	373seconds	Wechat	N/A	Female	Freshman	Walking and running	2	1	2	3	4	4	4	4	4	4	4	4	4	1	1	2	3	2	2	2	3	1	4	3	2	2	4	4	4	2	2	2	2	2	2	2	2	3	3	2	2	3
186	2022/5/19 10:47:31	351seconds	Wechat	N/A	Female	Freshman	Walking and running	3	2	2	3	3	3	3	2	3	3	3	3	2	1	2	2	2	2	2	1	1	2	2	2	1	1	2	2	2	3	2	2	2	2	2	2	2	2	1	2	2	2
187	2022/5/19 10:47:40	384seconds	Wechat	N/A	Female	Freshman	Ball games	3	3	3	4	4	4	4	3	4	4	4	4	4	3	4	2	3	1	1	1	3	2	3	2	3	1	1	1	1	2	2	1	2	1	2	2	3	2	4	3	3	3
188	2022/5/19 10:47:42	381seconds	Wechat	N/A	Female	Freshman	Walking and running	2	3	2	3	3	3	2	3	2	4	4	4	2	1	2	1	3	2	3	1	2	2	2	2	2	2	1	1	2	2	2	3	2	2	1	3	3	2	3	2	3	2
189	2022/5/19 10:47:47	373seconds	Wechat	N/A	Female	Freshman	Walking and running	4	4	5	4	4	4	4	4	4	4	4	4	4	3	4	1	4	1	3	1	3	1	3	1	3	2	4	1	3	3	3	1	3	2	3	1	4	1	3	1	3	3
190	2022/5/19 10:47:57	383seconds	Wechat	N/A	Female	Freshman	Ball games	2	2	2	2	2	2	2	2	3	3	2	3	2	3	2	2	2	2	2	2	3	3	1	2	2	3	2	2	2	3	2	3	2	3	2	3	2	2	2	2	2	3
191	2022/5/19 10:48:06	404seconds	Wechat	N/A	Female	Freshman	Walking and running	2	1	2	4	4	4	4	3	4	2	3	3	3	2	1	1	1	1	1	1	1	1	1	3	1	1	2	2	1	2	1	3	1	3	2	2	3	3	4	3	3	2
192	2022/5/19 10:48:14	405seconds	Wechat	N/A	Female	Freshman	Tourism and outing	2	1	2	3	2	1	2	1	2	2	2	3	2	3	3	2	2	2	2	1	3	2	2	2	1	2	2	2	1	3	2	2	2	2	2	3	3	2	3	2	3	2
193	2022/5/19 10:48:22	418seconds	Wechat	N/A	Female	Freshman	Fitness equipment activities	4	4	2	3	3	3	2	3	3	2	2	2	2	2	2	2	3	2	2	2	2	2	3	2	3	2	2	2	3	3	2	2	3	2	3	2	1	2	3	2	3	4
194	2022/5/19 10:48:22	398seconds	Wechat	N/A	Female	Freshman	Ball games	4	4	4	3	4	3	3	3	4	3	3	3	3	1	3	1	3	1	1	1	3	2	3	2	3	2	3	2	3	3	2	3	3	2	3	2	3	3	3	3	3	3
195	2022/5/19 10:48:33	415seconds	Wechat	N/A	Female	Freshman	Ball games	2	1	4	4	3	3	3	3	4	4	4	4	3	2	2	2	3	1	2	2	3	2	3	3	2	2	3	2	3	3	3	1	2	2	2	3	2	3	3	3	2	3
196	2022/5/19 10:48:41	433seconds	Wechat	N/A	Female	Freshman	Walking and running	2	3	5	3	3	2	2	2	4	3	2	2	2	3	1	2	2	2	2	2	3	2	2	1	2	2	2	2	2	3	3	3	2	3	2	2	3	2	3	2	2	3
197	2022/5/19 10:48:46	451seconds	Wechat	N/A	Female	Freshman	Walking and running	2	1	5	3	3	2	3	3	3	3	2	3	2	3	3	2	3	2	3	2	3	2	3	3	2	2	3	2	3	3	3	2	2	2	3	3	3	3	3	3	2	3
198	2022/5/19 10:48:48	453seconds	Wechat	N/A	Female	Freshman	Ball games	2	1	4	3	3	3	3	3	3	3	3	3	2	3	3	3	3	3	3	1	3	2	2	2	2	3	2	2	3	2	3	2	2	2	2	2	2	2	2	2	2	2
199	2022/5/19 10:48:49	431seconds	Wechat	N/A	Female	Freshman	Ball games	2	3	3	3	2	2	3	3	2	4	3	2	2	3	2	4	3	3	2	3	3	2	2	3	2	3	2	3	4	2	3	3	2	1	2	3	2	3	3	2	2	2
200	2022/5/19 10:49:13	478seconds	Wechat	N/A	Female	Freshman	Others	2	4	2	3	2	2	2	2	3	2	3	3	2	3	2	1	2	2	2	1	2	2	2	2	1	2	2	3	2	3	2	3	2	2	2	2	2	2	2	2	2	3
201	2022/5/19 10:49:28	492seconds	Wechat	N/A	Female	Freshman	Ball games	2	4	5	3	2	2	2	2	3	3	2	3	2	2	2	1	2	2	3	1	3	2	3	3	2	2	3	3	2	3	2	3	2	3	2	3	2	1	4	3	3	4
202	2022/5/19 10:49:33	490seconds	Wechat	N/A	Female	Freshman	Ball games	1	1	4	3	2	2	3	2	3	3	2	3	3	2	3	1	2	2	2	1	3	1	2	2	2	2	2	2	2	2	2	2	2	1	3	2	1	2	4	2	3	3
203	2022/5/19 10:49:39	499seconds	Wechat	N/A	Female	Freshman	Walking and running	2	1	2	3	3	2	3	3	3	3	2	3	2	2	2	1	3	2	3	2	2	2	2	3	3	2	2	3	3	2	3	4	3	3	2	3	3	2	3	2	3	3
204	2022/5/19 10:49:39	503seconds	Wechat	N/A	Female	Freshman	Walking and running	1	1	2	4	4	3	4	3	3	3	3	3	3	1	3	1	3	1	4	1	3	1	4	1	3	1	3	1	3	1	3	1	3	1	1	1	3	1	4	4	3	1
205	2022/5/19 10:49:43	501seconds	Wechat	N/A	Female	Freshman	Walking and running	2	1	5	3	4	2	2	3	3	3	3	3	2	2	2	2	2	2	2	2	2	3	1	2	1	2	2	2	2	2	2	3	2	2	2	2	2	2	3	2	2	2
206	2022/5/19 10:49:58	160seconds	Wechat	N/A	Female	Freshman	Ball games	4	2	2	3	2	4	3	3	4	4	2	4	3	3	2	4	3	3	3	3	2	3	3	2	3	4	4	3	3	3	4	4	3	3	4	4	3	3	3	3	3	3
207	2022/5/19 10:50:08	518seconds	Wechat	N/A	Female	Freshman	Walking and running	2	1	2	3	2	3	3	3	4	3	2	3	3	2	3	1	2	2	2	1	3	2	3	2	3	1	3	3	3	2	3	2	2	2	2	3	3	2	3	3	2	3
208	2022/5/19 10:51:39	605seconds	Wechat	N/A	Female	Freshman	Ball games	2	1	2	4	2	3	3	3	4	3	2	3	2	2	4	1	1	1	1	1	2	1	3	3	1	1	2	2	1	3	1	1	1	1	2	2	3	1	4	2	4	2
209	2022/5/19 10:51:51	619seconds	Wechat	N/A	Female	Freshman	Walking and running	3	1	2	3	3	3	3	2	3	3	3	3	3	2	1	2	3	2	2	2	2	2	3	4	2	2	3	2	3	4	2	3	2	2	2	1	2	2	3	3	2	2
210	2022/5/19 10:52:12	635seconds	Wechat	N/A	Female	Freshman	Walking and running	2	2	5	3	3	2	2	2	2	2	2	2	2	1	3	2	2	2	3	2	3	2	3	3	3	2	3	2	3	2	3	2	3	2	3	2	3	2	3	2	3	3
211	2022/5/19 10:54:30	785seconds	Wechat	N/A	Female	Freshman	Walking and running	1	1	2	2	2	1	2	1	2	2	3	4	2	3	3	2	1	2	1	2	1	2	3	4	1	2	2	4	1	4	1	4	1	2	2	4	2	3	4	2	2	4
212	2022/5/19 10:54:35	801seconds	Wechat	N/A	Female	Freshman	Walking and running	5	3	2	3	2	2	2	2	2	2	2	2	2	3	3	2	2	2	2	2	3	2	2	2	3	2	3	3	3	3	2	3	2	2	3	3	3	3	3	2	2	3
213	2022/5/19 11:08:29	244seconds	Wechat	N/A	Male	Freshman	Walking and running	2	1	2	2	2	2	3	3	3	2	2	2	1	2	2	2	1	2	1	1	3	2	2	2	2	2	2	3	2	4	2	1	3	2	2	3	2	4	4	4	3	2
214	2022/5/19 11:10:44	433seconds	Wechat	N/A	Male	Freshman	Tourism and outing	4	4	3	2	2	1	2	2	2	2	2	2	1	3	3	2	2	2	2	2	2	2	3	3	2	2	3	3	2	2	2	3	2	2	3	2	3	3	3	3	3	3
215	2022/5/19 11:11:01	287seconds	Wechat	N/A	Male	Freshman	Tourism and outing	3	2	3	4	2	2	2	1	3	2	2	2	2	2	3	1	1	2	1	1	2	3	3	2	2	1	2	2	1	1	2	1	1	1	1	2	2	2	3	1	2	2
216	2022/5/19 11:11:22	155seconds	Wechat	N/A	Female	Freshman	Walking and running	3	2	2	3	3	4	4	4	3	3	4	3	4	2	2	1	3	2	2	1	2	1	2	1	2	2	1	2	1	2	1	2	1	1	2	1	1	1	1	2	1	1
217	2022/5/19 11:13:05	377seconds	Wechat	N/A	Male	Freshman	Tourism and outing	3	2	2	3	2	2	2	2	3	2	2	3	2	3	2	1	2	2	2	2	2	3	3	2	2	2	2	3	3	3	2	3	2	2	2	4	2	3	3	3	2	3
218	2022/5/19 11:13:16	270seconds	Wechat	N/A	Male	Freshman	Tourism and outing	2	1	2	3	3	3	3	3	3	3	3	3	3	4	4	3	2	3	3	3	3	3	3	3	3	2	2	2	2	2	2	2	2	2	2	2	2	2	2	2	2	3
219	2022/5/19 11:14:11	475seconds	Wechat	N/A	Female	Freshman	Walking and running	2	0	5	3	3	2	2	2	3	2	2	2	2	3	4	1	3	2	1	2	2	2	3	1	2	1	1	3	2	3	3	3	2	1	2	3	2	3	4	1	3	3
220	2022/5/19 11:15:58	553seconds	Wechat	N/A	Male	Freshman	Tourism and outing	3	1	5	3	2	2	2	2	2	2	1	1	2	3	3	1	1	2	2	2	2	3	2	3	2	2	1	3	2	3	2	3	2	3	2	3	2	3	2	3	2	3
221	2022/5/19 11:16:06	129seconds	Wechat	N/A	Male	Sophomore	Ball games	2	3	2	3	2	1	2	2	2	2	2	2	2	2	2	2	2	2	2	2	2	2	2	2	2	2	2	2	3	3	3	3	3	3	3	2	2	3	3	2	2	2
222	2022/5/19 11:16:17	162seconds	Wechat	N/A	Male	Sophomore	Walking and running	3	2	4	3	2	2	2	2	2	3	3	2	2	2	2	3	3	2	2	3	3	2	2	3	2	2	3	3	2	2	3	3	3	3	3	2	3	2	4	3	2	2
223	2022/5/19 11:16:34	468seconds	Wechat	N/A	Female	Freshman	Ball games	2	2	5	4	4	4	4	4	4	4	4	4	4	2	2	2	2	2	2	1	1	1	1	1	1	1	1	1	1	1	1	1	2	1	1	1	1	2	2	2	2	2
224	2022/5/19 11:16:44	168seconds	Wechat	N/A	Male	Sophomore	Ball games	2	3	5	4	3	2	2	2	2	2	2	2	2	2	2	2	2	2	2	2	2	2	2	2	2	2	2	2	2	2	2	2	2	2	2	2	2	2	2	2	2	2
225	2022/5/19 11:17:14	152seconds	Wechat	N/A	Male	Sophomore	Tourism and outing	2	4	5	3	2	2	2	4	4	4	3	3	3	2	3	2	2	2	2	2	2	2	2	2	2	2	2	2	2	2	2	2	2	2	2	2	2	2	2	2	2	4
226	2022/5/19 11:17:30	172seconds	Wechat	N/A	Male	Sophomore	Tourism and outing	1	3	5	3	3	3	3	3	3	3	3	3	3	3	3	3	3	3	3	3	3	3	3	3	3	3	3	3	3	3	3	3	3	3	3	3	3	3	3	3	3	3
227	2022/5/19 11:17:31	217seconds	Wechat	N/A	Male	Sophomore	Walking and running	2	3	5	3	2	1	2	2	2	2	2	2	2	3	2	2	2	2	2	3	2	3	3	3	2	2	2	2	2	3	2	3	2	3	2	2	2	3	3	2	3	3
228	2022/5/19 11:17:31	158seconds	Wechat	N/A	Female	Sophomore	Tourism and outing	2	0	5	2	2	2	2	2	2	2	2	2	2	2	2	2	2	2	2	2	2	2	2	2	2	2	2	2	2	2	2	2	2	2	2	2	2	2	2	2	2	2
229	2022/5/19 11:17:36	212seconds	Wechat	N/A	Male	Sophomore	Tourism and outing	2	3	3	2	2	2	2	2	2	2	2	2	2	2	2	2	2	2	2	2	2	2	2	2	2	2	2	2	2	2	2	2	2	2	2	2	2	2	2	2	2	2
230	2022/5/19 11:17:46	159seconds	Wechat	N/A	Male	Sophomore	Tourism and outing	1	2	5	2	2	2	2	2	3	3	2	2	2	2	3	2	2	2	2	2	2	2	2	2	2	2	2	2	2	2	2	2	2	2	2	2	2	2	2	2	2	2
231	2022/5/19 11:18:05	189seconds	Wechat	N/A	Male	Sophomore	Tourism and outing	1	2	5	3	3	2	3	2	3	2	3	2	2	3	2	1	2	2	2	2	2	2	2	2	2	2	2	2	2	2	2	2	2	2	2	2	2	2	2	2	2	2
232	2022/5/19 11:18:25	263seconds	Wechat	N/A	Male	Sophomore	Walking and running	2	2	5	3	2	3	2	2	2	2	3	2	2	2	2	2	2	3	3	3	2	2	2	2	2	2	2	2	2	2	2	2	2	2	2	2	2	2	2	2	2	2
233	2022/5/19 11:18:42	295seconds	Wechat	N/A	Male	Sophomore	Walking and running	2	4	5	4	4	4	4	3	3	3	3	3	3	4	4	4	4	4	4	4	4	2	2	4	3	2	3	3	3	2	2	2	2	2	2	2	2	3	3	3	3	3
234	2022/5/19 11:18:59	169seconds	Wechat	N/A	Male	Sophomore	Walking and running	1	3	5	4	2	2	1	1	2	2	3	3	2	3	3	2	2	3	3	2	2	3	2	3	2	2	3	3	3	3	3	3	3	2	3	3	3	3	3	3	3	3
235	2022/5/19 11:19:29	343seconds	Wechat	N/A	Male	Sophomore	Ball games	2	2	5	2	2	2	2	2	2	2	2	2	2	3	2	2	2	2	2	1	2	2	3	2	2	2	2	3	2	3	2	2	2	3	2	3	3	3	3	2	3	3
236	2022/5/19 11:19:30	683seconds	Wechat	N/A	Male	Freshman	Walking and running	2	2	3	2	2	2	2	2	2	2	2	2	2	3	2	2	3	2	3	2	3	3	3	2	3	2	3	2	3	3	3	3	3	3	3	3	3	2	3	3	3	3
237	2022/5/19 11:19:45	227seconds	Wechat	N/A	Male	Sophomore	Walking and running	2	4	5	4	2	2	2	2	3	2	2	2	2	3	3	1	1	1	3	2	2	3	4	2	2	2	2	2	2	3	3	1	2	1	1	3	3	3	3	3	3	3
238	2022/5/19 11:19:47	376seconds	Wechat	N/A	Male	Sophomore	Walking and running	1	1	5	3	2	2	2	2	2	3	3	3	2	3	1	2	1	2	2	3	2	3	1	2	2	2	3	3	1	3	2	3	2	2	2	3	3	3	3	3	2	3
239	2022/5/19 11:19:59	300seconds	Wechat	N/A	Female	Sophomore	Walking and running	2	2	5	3	2	2	2	2	3	2	2	2	2	3	2	2	2	3	3	3	3	3	3	3	3	3	3	3	3	3	2	3	2	3	3	3	2	3	3	3	2	3
240	2022/5/19 11:20:11	228seconds	Wechat	N/A	Male	Sophomore	Walking and running	2	2	5	3	3	2	3	3	3	3	3	3	3	2	3	2	2	3	2	3	3	2	3	3	3	2	3	3	2	2	3	3	2	2	3	2	3	2	3	3	3	3
241	2022/5/19 11:20:55	425seconds	Wechat	N/A	Male	Sophomore	Ball games	1	2	5	2	3	2	3	3	3	3	3	3	2	3	3	2	3	2	2	3	2	3	2	3	2	3	2	3	2	2	3	3	2	3	2	3	3	2	3	3	2	3
242	2022/5/19 11:20:59	727seconds	Wechat	N/A	Male	Freshman	Tourism and outing	4	3	5	2	3	2	2	2	3	3	2	3	2	3	2	2	2	2	2	2	2	2	3	3	2	3	2	3	2	3	2	3	2	3	2	3	2	2	3	3	2	3
243	2022/5/19 11:21:15	347seconds	Wechat	N/A	Male	Freshman	Tourism and outing	4	1	5	3	3	3	2	1	3	3	2	2	1	3	2	1	2	2	2	1	2	3	1	1	2	3	2	4	1	4	1	3	1	4	2	4	1	4	3	4	1	4
244	2022/5/19 11:21:48	402seconds	Wechat	N/A	Female	Sophomore	Fitness equipment activities	2	2	5	2	3	2	3	3	2	3	2	4	2	3	1	2	1	2	2	3	3	3	3	3	1	3	2	3	4	3	1	1	3	3	4	1	2	2	4	3	2	4
245	2022/5/19 11:21:59	423seconds	Wechat	N/A	Male	Sophomore	Taijiquan and health preserving technique	2	2	3	3	3	2	2	2	3	3	2	3	2	3	2	2	2	2	2	2	2	3	2	3	2	2	2	3	2	3	2	2	2	2	2	2	3	3	3	2	2	3
246	2022/5/19 11:22:09	379seconds	Wechat	N/A	Male	Freshman	Walking and running	1	0	2	2	3	1	1	2	2	2	2	2	1	3	2	2	1	1	1	1	1	3	2	3	1	2	1	3	1	3	1	3	1	1	3	3	3	3	3	3	1	3
247	2022/5/19 11:22:10	441seconds	Wechat	N/A	Male	Sophomore	Tourism and outing	2	2	3	3	3	2	2	2	3	3	2	3	2	3	2	2	2	2	2	2	2	3	2	3	2	2	2	3	2	3	2	2	2	2	2	2	3	3	3	2	2	3
248	2022/5/19 11:22:25	345seconds	Wechat	N/A	Male	Sophomore	Walking and running	2	3	2	3	3	2	2	2	2	2	2	2	2	3	3	2	3	2	3	2	3	3	3	3	3	2	3	3	3	3	3	2	3	2	2	3	2	3	3	3	3	3
249	2022/5/19 11:23:53	293seconds	Wechat	N/A	Male	Sophomore	Walking and running	1	3	5	3	3	2	3	3	3	3	3	3	2	2	2	2	2	2	2	2	2	2	2	2	2	2	2	2	2	2	2	2	2	2	2	2	2	2	2	2	2	2
250	2022/5/19 11:24:32	461seconds	Wechat	N/A	Female	Sophomore	Tourism and outing	1	4	5	3	3	3	3	3	3	3	3	3	3	2	2	3	3	3	3	3	4	2	3	2	4	2	3	2	3	2	3	1	4	1	3	2	2	2	2	3	2	3
251	2022/5/19 11:24:46	343seconds	Wechat	N/A	Male	Freshman	Ball games	3	4	5	3	3	3	3	3	3	3	3	3	3	2	2	3	2	3	3	2	3	2	3	2	2	2	3	3	3	3	2	2	2	3	2	3	1	3	4	3	3	4
252	2022/5/19 11:53:12	797seconds	Wechat	N/A	Male	Freshman	Walking and running	4	4	5	2	2	2	2	1	2	2	2	1	1	3	3	2	2	2	2	2	2	3	3	4	2	2	3	3	3	3	2	3	2	2	3	3	3	4	4	2	3	3
253	2022/5/19 12:06:23	379seconds	Wechat	N/A	Female	Freshman	Walking and running	3	2	2	3	3	3	4	3	3	4	4	2	4	2	3	1	2	2	1	2	2	3	2	3	2	3	2	3	2	3	2	2	2	3	2	3	2	2	3	2	3	2
254	2022/5/19 12:06:28	387seconds	Wechat	N/A	Female	Freshman	Walking and running	2	3	2	4	3	3	4	3	4	3	3	3	3	3	3	1	2	1	2	1	2	1	1	3	2	2	2	3	2	3	2	1	3	1	2	2	4	1	4	3	3	3
255	2022/5/19 12:07:51	926seconds	Wechat	N/A	Male	Freshman	Tourism and outing	1	4	5	2	2	2	2	2	3	2	2	2	2	2	2	2	1	2	2	2	2	3	3	3	2	3	2	3	2	3	2	3	2	3	3	3	2	3	3	3	2	3
256	2022/5/19 12:34:43	469seconds	Wechat	N/A	Female	Freshman	Taijiquan and health preserving technique	1	2	5	1	2	2	1	2	2	1	1	2	4	2	2	2	1	2	2	3	3	2	2	2	2	4	2	3	2	4	2	4	2	4	2	2	2	3	3	3	2	4
257	2022/5/19 14:35:37	184seconds	Wechat	N/A	Female	Sophomore	Walking and running	2	4	5	3	3	2	2	2	2	2	2	2	2	2	2	2	2	2	2	2	2	2	2	2	3	2	3	2	2	2	1	2	1	3	2	3	3	3	3	2	2	2
258	2022/5/19 14:35:50	172seconds	Wechat	N/A	Female	Sophomore	Ball games	2	3	5	2	3	2	2	2	2	2	2	2	2	1	2	3	1	3	2	2	2	3	2	3	2	2	2	3	3	3	2	4	2	2	3	2	1	2	4	3	2	4
259	2022/5/19 14:36:00	179seconds	Wechat	N/A	Female	Sophomore	Fitness equipment activities	1	2	2	3	3	3	3	3	3	3	3	3	3	4	4	4	4	4	4	4	4	4	4	4	3	2	2	2	2	3	3	3	3	2	2	2	2	3	3	3	3	3
260	2022/5/19 14:36:20	215seconds	Wechat	N/A	Female	Sophomore	Tourism and outing	1	0	2	2	2	2	2	2	3	3	3	3	3	1	1	1	1	2	2	2	2	2	2	3	2	1	2	3	4	2	2	3	2	1	3	2	1	1	2	2	1	3
261	2022/5/19 14:36:22	251seconds	Wechat	N/A	Female	Sophomore	Walking and running	1	1	2	2	2	2	2	1	2	2	1	2	2	3	3	2	2	2	2	2	3	3	3	3	2	3	2	3	2	3	2	3	2	3	2	3	2	3	3	3	2	3
262	2022/5/19 14:36:50	276seconds	Wechat	N/A	Female	Sophomore	Walking and running	2	2	5	2	2	2	2	2	3	2	1	2	3	2	3	3	3	2	2	2	2	2	1	3	2	2	2	2	2	2	3	2	3	2	1	2	2	3	2	1	2	2
263	2022/5/19 14:37:02	278seconds	Wechat	N/A	Female	Sophomore	Walking and running	3	4	2	4	3	4	4	3	4	4	3	3	4	4	3	4	4	3	4	4	4	4	3	4	3	3	4	3	3	3	4	4	4	3	4	3	3	3	4	3	3	4
264	2022/5/19 14:37:03	289seconds	Wechat	N/A	Female	Sophomore	Others	1	3	5	3	2	2	2	2	2	3	2	3	2	2	2	3	2	2	3	3	2	3	3	2	2	3	3	3	2	2	2	2	3	2	2	3	2	3	3	3	3	4
265	2022/5/19 14:37:04	224seconds	Wechat	N/A	Female	Sophomore	Ball games	2	4	5	3	2	2	2	2	2	2	2	3	2	2	2	3	3	2	2	3	2	2	3	4	4	2	2	2	2	3	2	3	2	3	2	2	3	2	3	2	3	3
266	2022/5/19 14:37:10	240seconds	Wechat	N/A	Female	Sophomore	Ball games	2	0	3	3	3	3	3	3	3	3	3	3	3	3	3	3	3	3	3	3	3	3	3	3	3	3	3	3	3	3	3	3	3	3	3	3	3	3	3	3	3	3
267	2022/5/19 14:37:11	248seconds	Wechat	N/A	Female	Sophomore	Ball games	2	3	5	3	3	3	3	3	3	3	3	3	3	2	3	3	3	2	2	2	2	2	2	2	2	2	2	2	2	2	2	2	2	2	2	2	2	2	2	2	2	2
268	2022/5/19 14:37:32	268seconds	Wechat	N/A	Female	Sophomore	Walking and running	2	2	2	2	2	3	3	2	3	3	2	2	2	2	3	3	3	3	3	3	1	1	2	2	2	3	2	2	2	3	3	1	3	3	3	3	2	3	3	3	3	3
269	2022/5/19 14:37:34	318seconds	Wechat	N/A	Female	Sophomore	Tourism and outing	3	1	3	3	3	2	2	2	3	2	2	3	1	2	2	2	2	2	2	2	3	2	2	2	2	2	2	2	2	2	2	2	2	2	2	2	2	2	2	2	2	2
270	2022/5/19 14:37:36	311seconds	Wechat	N/A	Female	Sophomore	Walking and running	3	2	5	2	2	2	2	3	3	3	3	3	2	4	3	4	2	3	3	2	2	2	3	2	2	3	2	2	2	3	2	2	3	2	2	2	3	2	3	2	3	2
271	2022/5/19 14:37:39	287seconds	Wechat	N/A	Female	Sophomore	Ball games	1	1	5	3	3	2	2	2	2	2	2	2	2	3	2	3	2	3	2	3	2	3	2	3	2	3	2	3	2	3	2	3	2	3	3	1	4	2	3	3	1	4
272	2022/5/19 14:37:41	323seconds	Wechat	N/A	Female	Sophomore	Ball games	4	3	5	4	3	3	3	4	4	4	3	3	2	3	3	2	3	2	2	1	1	2	2	3	2	2	2	3	3	3	2	3	2	2	3	3	3	1	3	3	3	3
273	2022/5/19 14:37:57	347seconds	Wechat	N/A	Female	Sophomore	Fitness equipment activities	5	4	2	2	3	2	2	1	2	2	3	3	3	3	2	2	1	1	1	2	2	1	2	2	2	2	2	2	2	3	1	2	1	1	1	1	1	2	2	2	2	2
274	2022/5/19 14:38:12	359seconds	Wechat	N/A	Female	Sophomore	Walking and running	1	0	3	2	2	1	1	1	2	2	2	2	2	3	3	4	3	3	1	3	3	3	3	3	1	3	3	2	3	4	4	3	3	3	3	3	1	3	3	2	2	4
275	2022/5/19 14:38:15	338seconds	Wechat	N/A	Female	Sophomore	Ball games	3	2	3	3	3	3	3	3	3	3	4	4	2	2	2	2	2	2	3	2	3	3	3	3	3	2	2	2	2	2	3	2	2	2	2	3	3	2	2	3	2	2
276	2022/5/19 14:38:32	376seconds	Wechat	N/A	Female	Sophomore	Ball games	2	3	5	2	2	2	2	3	3	2	3	3	3	3	3	2	3	2	3	2	3	3	3	3	3	2	3	3	3	2	2	2	2	3	2	3	2	2	4	3	3	3
277	2022/5/19 14:39:11	371seconds	Wechat	N/A	Female	Sophomore	Walking and running	2	2	5	3	2	1	3	1	4	3	2	3	3	2	2	1	2	2	2	2	3	2	3	2	2	2	3	3	2	2	2	2	2	2	2	2	2	2	2	2	2	3
278	2022/5/19 14:39:43	454seconds	Wechat	N/A	Female	Sophomore	Walking and running	2	3	5	3	3	3	4	3	3	3	3	3	3	2	2	1	3	2	3	1	3	2	3	3	3	2	3	2	3	2	3	2	3	2	3	2	3	2	3	2	3	2
279	2022/5/19 14:39:50	403seconds	Wechat	N/A	Female	Sophomore	Walking and running	1	1	3	2	2	2	2	2	2	2	2	2	2	3	2	2	2	2	2	2	3	3	2	2	2	3	2	3	3	3	2	3	2	3	3	3	2	3	3	3	2	3
280	2022/5/19 14:39:57	464seconds	Wechat	N/A	Female	Sophomore	Walking and running	1	2	5	3	2	2	2	2	3	2	1	2	2	4	4	1	1	2	3	3	2	2	3	3	2	3	3	3	2	3	2	3	2	3	4	3	3	3	3	2	2	3
281	2022/5/19 14:40:04	373seconds	Wechat	N/A	Male	Sophomore	Tourism and outing	1	2	2	2	3	1	1	2	3	2	2	3	2	3	2	1	1	2	1	2	2	3	2	4	2	2	2	3	2	2	2	2	2	2	2	2	2	2	2	2	2	2
282	2022/5/19 14:40:39	474seconds	Wechat	N/A	Female	Sophomore	Ball games	1	2	5	3	2	2	2	2	3	1	2	2	1	2	2	1	2	2	3	2	2	2	3	3	2	2	3	2	2	2	2	3	2	2	2	2	2	2	3	3	2	3
283	2022/5/19 14:41:44	486seconds	Wechat	N/A	Male	Sophomore	Walking and running	3	3	4	3	3	1	2	2	3	2	2	2	2	3	3	2	2	2	2	2	2	3	3	3	2	2	2	3	2	3	2	2	2	2	2	3	3	3	3	3	2	3
284	2022/5/19 14:41:52	580seconds	Wechat	N/A	Female	Sophomore	Walking and running	3	3	2	2	2	2	3	3	3	3	2	2	3	3	2	2	2	3	2	2	1	3	1	2	2	3	3	2	2	3	2	3	2	3	3	3	1	3	3	3	2	3
285	2022/5/19 14:42:41	612seconds	Wechat	N/A	Female	Sophomore	Walking and running	3	3	5	3	3	3	3	3	3	3	3	3	2	2	3	2	2	2	2	2	2	3	4	3	3	1	2	2	2	2	3	3	3	3	3	3	3	3	3	3	3	3
286	2022/5/19 14:51:29	141seconds	Mobile submission	Direct access	Female	Freshman	Walking and running	2	3	2	4	4	4	4	4	4	4	4	4	4	3	3	4	4	4	2	4	4	1	3	2	3	1	3	2	3	1	3	1	3	1	3	1	3	3	3	3	3	3
287	2022/5/19 14:51:51	149seconds	Mobile submission	Direct access	Female	Freshman	Ball games	2	1	5	2	2	2	2	2	2	2	2	2	1	2	1	2	1	2	1	3	1	2	1	2	2	2	1	2	2	2	3	3	2	2	2	3	2	3	2	2	3	2
288	2022/5/19 14:52:23	158seconds	Mobile submission	Direct access	Female	Freshman	Ball games	1	0	2	2	2	2	2	2	3	2	2	2	2	3	2	2	2	2	2	2	2	2	3	3	2	2	2	2	3	3	2	2	2	2	3	3	2	2	3	2	2	3
289	2022/5/19 14:53:48	209seconds	Mobile submission	Direct access	Female	Freshman	Ball games	4	2	2	3	2	2	2	2	3	2	2	3	2	2	2	4	3	3	3	3	3	3	3	3	3	3	3	3	3	3	3	3	3	3	3	3	3	3	3	3	3	3
290	2022/5/19 14:59:48	388seconds	Mobile submission	Direct access	Female	Freshman	Walking and running	2	1	4	2	3	2	2	2	2	2	2	2	2	2	2	2	2	2	2	2	2	2	2	2	2	2	2	2	2	2	2	2	2	2	2	2	2	2	2	2	2	2
291	2022/5/19 15:03:51	861seconds	Mobile submission	Direct access	Male	Freshman	Walking and running	4	4	5	3	3	2	2	2	3	3	2	3	2	4	1	2	2	2	2	2	2	2	2	3	2	2	3	3	2	3	1	1	1	3	1	4	3	3	4	3	1	4
292	2022/5/19 15:15:27	169seconds	Wechat	N/A	Male	Sophomore	Walking and running	3	3	5	2	2	2	2	2	2	2	2	2	2	2	2	2	2	2	2	2	2	2	2	2	2	2	2	2	2	2	2	2	2	2	2	2	2	2	2	2	2	2
293	2022/5/19 15:21:44	262seconds	Wechat	N/A	Male	Sophomore	Walking and running	2	2	2	3	3	3	3	3	3	3	3	3	3	2	2	2	2	2	2	2	2	2	2	2	2	2	2	2	3	2	3	2	2	2	2	2	2	2	2	2	2	2
294	2022/5/19 15:27:41	206seconds	Wechat	N/A	Male	Sophomore	Others	3	2	2	3	2	1	3	3	3	3	3	3	3	3	3	3	3	3	3	3	3	3	3	3	3	3	3	3	3	3	3	3	3	3	3	3	3	3	3	3	3	3
295	2022/5/19 15:28:12	425seconds	Wechat	N/A	Male	Sophomore	Tourism and outing	1	3	3	3	3	1	1	1	3	3	2	2	2	3	2	1	2	2	2	3	2	3	2	3	2	3	2	3	2	3	2	3	2	3	2	3	3	2	3	3	3	2
296	2022/5/19 15:29:08	274seconds	Wechat	N/A	Female	Sophomore	Taijiquan and health preserving technique	1	1	5	2	2	2	3	3	3	3	2	2	1	3	2	2	2	3	2	2	1	2	1	3	1	3	2	3	2	3	1	3	1	3	4	4	1	3	2	4	4	4
297	2022/5/19 15:29:19	496seconds	Wechat	N/A	Male	Sophomore	Ball games	3	2	5	3	4	2	3	2	3	2	3	3	2	2	2	2	2	2	2	2	2	3	3	2	2	2	2	2	2	3	2	3	2	2	2	2	2	2	3	2	2	2
298	2022/5/19 15:29:46	244seconds	Wechat	N/A	Male	Sophomore	Walking and running	1	1	2	3	3	2	3	2	3	2	2	3	2	3	2	2	2	2	2	2	2	2	2	2	2	2	2	3	2	2	2	2	2	2	2	2	2	3	3	2	3	3
299	2022/5/19 15:31:17	305seconds	Wechat	N/A	Male	Sophomore	Ball games	1	2	2	3	3	2	2	2	3	2	3	2	2	2	2	1	1	1	1	2	2	2	3	3	2	2	2	3	2	2	2	2	2	2	2	3	2	2	2	2	2	4
300	2022/5/19 15:35:36	295seconds	Wechat	N/A	Female	Freshman	Ball games	4	4	5	2	3	2	3	2	2	3	3	3	1	3	2	1	2	1	3	1	3	2	3	1	3	2	2	2	2	2	2	2	2	2	2	2	2	2	2	2	2	2
301	2022/5/19 15:36:16	327seconds	Wechat	N/A	Female	Freshman	Fitness equipment activities	3	4	5	4	4	4	4	4	4	4	4	4	4	4	4	4	4	4	4	3	2	2	4	3	2	4	3	3	4	4	2	3	4	4	3	3	3	4	3	2	3	3
302	2022/5/19 15:36:21	256seconds	Wechat	N/A	Female	Freshman	Ball games	4	4	2	3	3	3	4	3	3	3	3	4	3	2	2	1	2	1	2	1	2	1	3	2	3	1	2	2	2	1	2	2	2	1	3	3	3	3	3	2	3	3
303	2022/5/19 15:38:11	398seconds	Wechat	N/A	Female	Freshman	Tourism and outing	3	4	5	2	2	2	2	2	2	2	2	2	2	2	2	2	2	2	2	2	2	2	2	2	2	2	2	2	2	2	2	2	2	2	2	2	2	2	2	2	2	2
304	2022/5/19 15:38:16	146seconds	Mobile submission	Direct access	Female	Freshman	Ball games	2	4	2	3	3	2	2	3	3	3	3	3	3	3	3	3	3	3	3	3	3	2	2	3	3	3	3	3	3	3	3	3	3	3	3	3	3	3	2	2	2	2
305	2022/5/19 15:38:22	355seconds	Wechat	N/A	Female	Freshman	Ball games	4	4	5	3	2	2	3	2	3	3	2	2	2	3	3	2	2	2	3	2	2	2	3	3	3	2	3	3	3	3	3	3	3	2	2	3	2	3	3	3	2	3
306	2022/5/19 15:42:09	337seconds	Wechat	N/A	Female	Freshman	Ball games	4	4	5	3	3	3	3	3	4	4	3	3	3	2	2	2	2	1	3	2	3	2	3	3	3	2	2	2	3	3	3	2	3	2	2	2	3	2	4	2	3	3
307	2022/5/19 15:43:13	147seconds	Wechat	N/A	Female	Freshman	Walking and running	3	1	4	3	2	1	1	1	1	2	2	2	3	3	3	2	1	3	2	2	3	3	2	2	3	2	1	1	3	2	3	3	2	3	2	2	3	1	3	2	2	3
308	2022/5/19 15:45:10	720seconds	Wechat	N/A	Female	Freshman	Ball games	4	1	5	3	3	1	2	1	2	2	3	2	2	3	3	2	2	2	2	2	3	2	3	3	2	2	2	2	3	2	2	2	2	2	2	2	2	2	3	2	2	3
309	2022/5/19 15:47:02	328seconds	Wechat	N/A	Female	Freshman	Walking and running	3	1	4	3	2	2	2	1	2	2	1	2	1	3	4	2	2	4	2	3	2	4	2	3	2	3	2	3	2	4	2	3	2	4	2	4	2	3	2	4	2	4
310	2022/5/19 15:49:34	954seconds	Wechat	N/A	Female	Freshman	Ball games	2	3	2	3	2	2	3	2	3	4	3	3	3	1	3	2	2	2	2	2	3	2	3	2	3	2	2	2	3	2	2	2	2	2	3	2	3	1	3	3	3	2
311	2022/5/19 15:50:29	332seconds	Mobile submission	Direct access	Male	Freshman	Tourism and outing	1	1	4	3	2	2	2	2	2	3	2	3	2	3	2	1	2	2	2	2	2	2	2	3	3	2	2	3	3	3	3	3	3	2	2	3	2	3	2	3	2	3
312	2022/5/19 15:54:36	649seconds	Wechat	N/A	Female	Freshman	Ball games	4	4	2	2	3	2	2	3	3	2	3	3	2	1	4	1	2	2	3	2	3	2	2	2	3	2	3	2	3	3	2	4	3	1	3	3	3	3	4	2	3	2
313	2022/5/19 16:00:14	185seconds	Wechat	N/A	Female	Freshman	Ball games	4	4	5	4	4	2	2	2	3	3	2	2	2	1	2	2	2	1	2	2	2	1	3	1	2	2	2	2	2	2	2	2	2	4	2	3	3	3	4	3	4	2
314	2022/5/19 16:02:35	147seconds	Mobile submission	Direct access	Male	Sophomore	Ball games	2	2	3	3	2	2	2	3	3	3	3	3	3	3	2	3	2	2	2	2	2	2	2	2	2	2	2	2	2	2	2	2	2	2	2	2	2	2	2	2	2	2
315	2022/5/19 16:02:45	153seconds	Mobile submission	Direct access	Male	Sophomore	Walking and running	1	1	5	3	2	2	2	2	3	2	2	2	2	2	2	3	2	2	3	2	2	3	2	2	2	2	2	2	2	2	2	2	2	2	2	2	2	2	2	2	2	2
316	2022/5/19 16:06:45	147seconds	Mobile submission	Direct access	Female	Sophomore	Walking and running	2	3	2	3	3	3	3	3	3	3	3	3	3	2	2	3	2	2	2	3	2	3	2	2	2	2	2	2	2	3	2	3	2	3	2	3	2	3	2	3	2	3
317	2022/5/19 16:07:10	355seconds	Wechat	N/A	Female	Freshman	Ball games	4	4	2	4	4	4	3	3	4	4	4	4	3	2	3	1	3	2	3	1	3	2	3	2	3	2	3	3	2	2	2	1	3	2	2	2	3	2	2	2	2	2
318	2022/5/19 16:07:11	170seconds	Mobile submission	Direct access	Female	Sophomore	Walking and running	3	2	4	3	3	3	3	3	3	3	3	3	3	2	2	2	2	2	2	2	2	2	2	2	2	2	2	2	2	2	2	2	2	2	2	2	2	2	2	2	2	2
319	2022/5/19 16:07:31	439seconds	Mobile submission	Direct access	Male	Sophomore	Walking and running	2	2	2	3	3	3	2	2	3	2	2	3	2	2	3	2	2	2	2	2	3	3	2	3	2	2	3	2	3	3	2	3	2	2	3	3	3	3	3	2	2	3
320	2022/5/19 16:08:05	142seconds	Wechat	N/A	Female	Freshman	Ball games	4	4	5	2	2	2	2	2	2	2	2	2	2	2	2	2	2	2	2	2	2	2	2	2	2	2	2	2	3	2	2	2	2	2	2	2	2	2	2	2	2	2
321	2022/5/19 16:19:51	378seconds	Mobile submission	Direct access	Male	Freshman	Walking and running	1	0	5	3	2	2	2	2	3	2	2	2	2	3	2	3	2	2	2	2	2	3	2	2	2	2	2	3	2	3	2	3	2	3	2	3	2	3	2	3	2	3
322	2022/5/19 16:47:14	148seconds	Mobile submission	Direct access	Male	Sophomore	Walking and running	2	2	2	4	4	4	4	3	4	4	4	4	3	2	3	2	3	2	2	2	2	2	3	3	3	2	2	2	2	2	2	2	2	2	2	2	2	2	2	2	2	2
323	2022/5/19 17:36:13	217seconds	Mobile submission	Direct access	Female	Sophomore	Fitness equipment activities	1	1	5	4	4	4	4	3	3	3	3	3	3	3	4	2	4	2	3	2	3	4	3	3	3	2	2	2	2	3	3	2	3	2	2	2	2	2	4	2	2	2
324	2022/5/19 17:46:00	259seconds	Mobile submission	Direct access	Female	Sophomore	Ball games	4	3	2	3	3	3	3	3	3	3	3	3	3	2	2	2	2	2	2	2	2	2	2	2	2	2	2	2	2	2	2	2	2	2	2	2	2	2	2	2	2	2
325	2022/5/19 17:53:20	774seconds	Mobile submission	Direct access	Male	Sophomore	Walking and running	4	4	5	2	2	1	1	1	1	2	1	2	1	3	2	2	2	3	2	3	2	2	2	3	2	3	3	3	3	3	2	3	2	3	2	3	2	3	2	2	3	3
326	2022/5/19 17:53:56	292seconds	Mobile submission	Direct access	Male	Sophomore	Tourism and outing	2	2	2	3	2	2	1	1	2	2	2	2	1	2	3	2	2	2	2	2	3	3	3	3	1	2	3	2	2	3	2	2	2	2	2	3	3	2	4	3	4	3
327	2022/5/19 18:24:33	309seconds	Mobile submission	Direct access	Female	Sophomore	Ball games	4	4	2	3	3	3	3	3	3	3	3	3	3	2	2	2	2	2	2	2	3	2	3	2	2	2	2	2	2	2	3	3	2	2	2	2	2	2	3	2	2	3
328	2022/5/19 18:26:28	251seconds	Mobile submission	Direct access	Male	Freshman	Taijiquan and health preserving technique	1	0	1	2	3	2	4	3	3	1	1	2	2	2	2	3	3	2	1	2	3	3	2	4	1	3	2	3	2	3	1	3	1	1	1	3	2	2	2	2	3	4
329	2022/5/19 20:21:33	230seconds	Wechat	N/A	Female	Freshman	Walking and running	4	3	5	2	2	2	2	2	3	2	2	2	2	3	2	2	2	2	2	2	1	2	2	3	2	3	2	3	2	4	2	3	1	3	1	3	2	3	2	3	2	3
330	2022/5/20 8:25:56	174seconds	Wechat	N/A	Male	Sophomore	Swimming	3	1	5	3	3	3	3	3	2	3	2	3	3	3	2	3	3	3	2	3	2	3	3	2	2	3	2	3	2	3	2	3	2	3	3	3	2	3	2	3	3	2
331	2022/5/20 8:26:00	170seconds	Wechat	N/A	Female	Sophomore	Ball games	3	3	5	4	4	4	4	4	4	3	3	3	4	3	4	3	4	3	4	3	4	3	4	3	3	4	4	4	4	4	4	4	4	4	4	4	4	4	4	4	4	4
332	2022/5/20 8:27:29	250seconds	Wechat	N/A	Female	Sophomore	Ball games	4	4	5	4	4	4	4	4	2	4	3	3	3	1	2	1	1	1	1	1	2	2	2	2	2	2	2	2	2	2	2	2	2	2	2	2	4	2	2	4	2	2
333	2022/5/20 8:27:54	289seconds	Wechat	N/A	Female	Sophomore	Swimming	3	4	4	4	4	4	4	4	4	4	4	4	4	1	1	1	4	1	4	1	4	1	4	4	4	1	4	1	4	1	4	1	4	1	4	1	4	1	4	1	4	1
334	2022/5/20 8:28:23	288seconds	Wechat	N/A	Female	Sophomore	Ball games	3	4	4	3	2	2	2	2	3	3	2	3	2	2	3	1	3	3	2	1	3	2	3	3	4	2	3	2	2	2	3	1	2	3	4	2	3	2	4	2	3	2
335	2022/5/20 8:28:52	305seconds	Wechat	N/A	Male	Sophomore	Others	4	3	4	4	3	4	4	3	3	4	3	4	3	3	4	4	4	4	4	1	4	4	3	3	3	1	2	2	2	2	2	2	2	2	2	2	3	2	2	3	2	2
336	2022/5/20 8:29:32	315seconds	Wechat	N/A	Male	Sophomore	Others	5	4	4	3	4	3	3	3	3	3	4	4	3	2	2	2	2	2	2	1	2	2	2	2	2	1	2	2	2	2	2	2	3	1	2	3	3	2	3	2	3	3
337	2022/5/20 8:29:37	207seconds	Wechat	N/A	Female	Sophomore	Tourism and outing	3	2	3	2	3	1	1	1	2	2	2	2	1	2	3	2	2	2	2	2	2	2	2	2	2	2	2	2	2	2	2	2	2	2	2	2	2	2	2	2	2	2
338	2022/5/20 8:29:42	403seconds	Wechat	N/A	Female	Sophomore	Walking and running	3	2	4	3	3	3	3	3	3	3	3	3	3	3	3	1	2	3	2	2	2	2	2	2	2	3	3	3	2	3	2	1	2	3	2	3	3	2	3	3	2	3
339	2022/5/20 8:29:43	398seconds	Wechat	N/A	Female	Sophomore	Ball games	4	4	4	3	3	2	3	3	3	3	3	3	2	4	2	1	4	1	2	1	4	1	2	1	2	1	2	2	2	2	2	2	2	2	2	2	3	2	3	2	2	2
340	2022/5/20 8:29:46	370seconds	Wechat	N/A	Male	Sophomore	Swimming	2	2	4	3	2	3	2	2	2	2	3	3	2	3	3	1	2	2	2	3	3	2	3	2	3	2	3	3	3	3	2	3	2	2	2	3	3	3	3	3	2	3
341	2022/5/20 8:30:04	205seconds	Wechat	N/A	Female	Sophomore	Walking and running	4	4	5	4	3	2	3	2	3	2	4	3	2	2	2	2	2	2	2	2	2	2	2	2	2	2	2	2	2	2	2	2	2	2	2	2	2	2	2	2	2	2
342	2022/5/20 8:31:17	157seconds	Wechat	N/A	Female	Sophomore	Ball games	3	4	5	4	3	2	4	3	3	3	4	4	4	4	4	4	4	4	4	4	4	4	4	4	3	4	2	3	3	3	3	3	3	3	3	3	3	3	3	3	3	3
343	2022/5/20 8:31:46	155seconds	Wechat	N/A	Male	Sophomore	Walking and running	2	3	5	3	3	3	3	3	3	3	3	3	3	2	3	2	3	2	2	2	2	2	3	2	2	2	2	2	2	2	2	2	2	2	2	2	3	2	3	2	2	2
344	2022/5/20 8:32:05	519seconds	Wechat	N/A	Male	Sophomore	Ball games	3	2	5	3	3	3	3	2	3	2	1	2	2	3	2	3	2	2	2	2	3	2	3	3	2	2	2	2	3	3	2	3	2	2	2	3	2	3	3	3	2	4
345	2022/5/20 8:32:36	387seconds	Wechat	N/A	Male	Sophomore	Swimming	4	3	5	3	3	3	2	3	4	3	4	4	3	3	4	4	4	4	4	4	3	2	2	4	3	2	4	2	2	2	1	1	1	3	2	4	4	1	3	4	1	1
346	2022/5/20 8:32:41	155seconds	Wechat	N/A	Female	Sophomore	Fitness equipment activities	2	3	5	3	3	3	3	3	3	3	3	3	3	2	3	2	2	2	2	2	3	2	2	2	2	3	2	2	2	2	2	2	2	2	3	2	3	2	3	2	2	3
347	2022/5/20 8:32:41	514seconds	Wechat	N/A	Female	Sophomore	Walking and running	4	4	5	3	4	2	4	3	4	4	3	4	3	3	3	1	2	2	1	1	2	2	3	2	1	2	2	3	3	2	1	2	1	2	1	1	3	2	3	2	2	2
348	2022/5/20 8:33:38	211seconds	Wechat	N/A	Male	Sophomore	Ball games	3	4	3	3	2	3	4	3	4	4	4	4	4	3	3	1	2	2	3	1	2	1	2	2	2	3	3	2	2	1	1	1	3	1	1	1	1	3	2	2	2	3
349	2022/5/20 8:35:02	286seconds	Wechat	N/A	Female	Sophomore	Ball games	4	3	2	3	3	3	3	1	2	2	2	2	1	4	4	3	4	2	3	2	3	2	3	3	3	3	3	3	3	3	3	2	2	2	3	3	4	2	3	3	2	2
350	2022/5/20 8:35:15	314seconds	Wechat	N/A	Male	Sophomore	Walking and running	4	4	5	3	3	3	2	3	3	3	3	3	2	2	2	2	2	2	2	1	2	1	2	3	2	2	2	3	2	3	2	2	2	2	2	3	2	2	3	2	2	3
351	2022/5/20 8:37:55	152seconds	Wechat	N/A	Male	Sophomore	Walking and running	4	3	4	3	3	3	3	3	3	3	3	3	3	3	3	3	3	3	3	3	3	3	3	3	3	3	3	3	3	3	3	3	3	3	3	3	3	3	3	3	3	3
352	2022/5/20 10:26:15	460seconds	Wechat	N/A	Female	Freshman	Ball games	3	4	5	3	3	4	2	3	4	3	2	3	2	2	3	1	2	2	2	1	3	1	3	2	3	2	3	2	2	2	3	2	2	2	3	3	3	3	3	2	3	2
353	2022/5/20 11:30:48	345seconds	Wechat	N/A	Female	Freshman	Walking and running	2	1	4	1	2	1	1	1	1	1	2	1	1	2	3	2	1	2	2	2	1	2	2	2	1	2	2	3	1	1	2	1	2	3	2	3	3	3	2	2	2	3
354	2022/5/20 12:34:43	415seconds	Mobile submission	Direct access	Female	Freshman	Ball games	2	4	5	4	4	4	4	4	4	4	4	4	4	4	2	4	4	4	2	2	2	4	3	4	4	4	4	4	4	4	4	4	3	4	2	1	2	2	2	2	2	2
355	2022/5/20 18:12:43	468seconds	Wechat	N/A	Male	Sophomore	Ball games	4	3	5	3	3	2	3	3	3	3	3	3	3	1	3	3	3	2	3	1	3	1	2	3	3	2	2	2	3	2	2	3	3	2	2	3	3	2	3	3	3	3
356	2022/5/21 23:19:43	161seconds	Wechat	N/A	Female	Freshman	Walking and running	1	3	4	4	4	4	4	4	4	4	4	4	4	4	4	1	1	1	1	1	1	1	1	1	1	1	1	1	1	1	1	1	1	1	1	1	1	1	1	1	1	1
357	2022/5/21 23:20:06	178seconds	Wechat	N/A	Female	Freshman	Ball games	4	4	4	4	4	4	4	4	4	4	4	4	4	4	4	4	4	4	4	4	4	4	4	4	4	1	1	1	1	4	4	4	4	4	4	4	4	4	4	4	4	4
358	2022/5/21 23:20:11	181seconds	Wechat	N/A	Female	Freshman	Walking and running	3	2	2	3	3	3	3	3	3	3	3	3	3	2	2	2	2	2	2	2	2	2	2	2	2	2	2	2	2	2	2	2	2	2	2	2	2	2	2	2	2	2
359	2022/5/21 23:20:28	191seconds	Wechat	N/A	Female	Freshman	Sports dancing	5	4	5	4	4	4	4	4	4	4	4	4	4	1	4	1	4	4	4	1	4	1	4	1	4	1	2	3	3	3	3	2	2	2	2	2	2	2	3	2	3	2
360	2022/5/21 23:20:30	148seconds	Wechat	N/A	Male	Freshman	Ball games	1	1	5	3	3	1	1	1	3	3	1	2	1	3	3	3	3	3	3	3	3	3	3	3	3	3	3	3	3	3	3	3	3	3	3	3	3	3	3	3	3	3
361	2022/5/21 23:20:32	158seconds	Wechat	N/A	Male	Freshman	Walking and running	1	2	5	2	2	1	1	1	2	1	1	1	1	4	4	4	4	4	4	4	4	4	4	4	4	4	4	4	4	4	4	4	4	4	4	4	4	4	4	4	4	4
362	2022/5/21 23:20:41	165seconds	Wechat	N/A	Male	Freshman	Tourism and outing	1	2	5	3	3	3	3	3	3	3	3	3	3	2	2	2	2	2	2	2	2	2	2	2	2	2	2	3	3	2	3	2	3	1	3	3	3	2	3	2	3	2
363	2022/5/21 23:21:05	214seconds	Wechat	N/A	Female	Freshman	Ball games	3	4	4	3	3	3	3	3	3	3	3	3	3	2	2	2	2	2	2	2	2	2	2	2	2	2	2	2	2	2	2	2	2	2	2	2	2	2	2	2	2	2
364	2022/5/21 23:21:12	151seconds	Wechat	N/A	Female	Freshman	Walking and running	2	4	5	3	3	3	3	3	3	3	3	3	3	3	3	3	3	3	3	3	3	3	3	3	3	3	3	3	3	3	3	3	3	3	3	3	3	3	3	3	3	3
365	2022/5/21 23:21:21	140seconds	Wechat	N/A	Female	Freshman	Walking and running	2	4	5	4	4	4	4	4	4	4	4	4	4	1	1	1	1	1	1	1	1	2	2	2	2	2	2	2	2	2	2	2	2	2	2	2	2	2	2	2	2	2
366	2022/5/21 23:21:27	183seconds	Wechat	N/A	Female	Freshman	Walking and running	3	3	4	3	3	3	3	3	3	3	3	3	3	3	3	3	3	3	3	3	3	3	3	3	3	3	3	3	3	3	3	3	3	3	3	3	3	3	3	3	3	3
367	2022/5/21 23:21:28	240seconds	Wechat	N/A	Female	Freshman	Walking and running	4	4	5	4	4	4	4	4	4	4	4	4	4	1	4	4	4	4	1	4	4	3	4	4	4	1	4	1	4	4	4	4	4	4	4	4	4	4	4	4	4	4
368	2022/5/21 23:21:53	160seconds	Wechat	N/A	Female	Freshman	Ball games	4	4	4	4	4	4	4	4	4	4	4	4	4	1	1	1	3	2	4	1	4	2	2	2	2	2	2	2	2	2	2	2	2	2	2	2	2	2	2	2	2	2
369	2022/5/21 23:22:06	202seconds	Wechat	N/A	Female	Freshman	Tourism and outing	5	3	2	3	2	3	2	2	3	3	3	3	3	2	2	2	2	2	2	2	2	1	2	1	2	2	1	2	1	2	2	1	2	2	4	4	4	2	1	3	3	2
370	2022/5/21 23:22:11	285seconds	Wechat	N/A	Female	Freshman	Ball games	4	4	4	3	4	3	3	3	3	3	3	3	3	3	3	2	2	2	2	2	2	2	2	2	2	1	1	1	1	1	2	2	1	1	1	2	3	2	3	2	2	1
371	2022/5/21 23:22:13	145seconds	Wechat	N/A	Female	Freshman	Ball games	3	2	5	3	3	3	3	3	3	3	3	3	3	3	3	3	3	3	3	3	3	3	3	3	3	3	3	3	3	3	3	3	3	3	3	3	3	3	3	3	3	3
372	2022/5/21 23:22:14	204seconds	Wechat	N/A	Female	Freshman	Ball games	4	3	4	3	2	2	2	2	3	3	2	2	2	2	3	2	2	2	2	2	2	2	2	2	2	2	2	2	2	2	2	2	2	2	2	2	2	2	2	2	2	2
373	2022/5/21 23:22:14	168seconds	Wechat	N/A	Female	Freshman	Ball games	4	4	5	3	3	3	3	3	3	3	3	3	3	2	2	1	2	2	2	2	2	2	2	2	2	1	2	2	2	2	2	2	2	2	2	2	2	2	2	2	2	2
374	2022/5/21 23:22:25	180seconds	Wechat	N/A	Female	Freshman	Walking and running	4	4	5	3	3	3	3	3	3	3	3	3	3	3	3	3	3	3	3	3	3	3	3	3	3	3	3	3	3	3	3	3	3	3	3	3	3	3	3	3	3	3
375	2022/5/21 23:22:34	279seconds	Wechat	N/A	Female	Freshman	Ball games	5	4	5	4	4	4	4	4	4	4	4	4	4	3	4	1	2	1	4	1	4	1	4	4	4	1	4	1	4	4	4	1	4	1	4	1	3	3	4	2	4	4
376	2022/5/21 23:23:06	129seconds	Wechat	N/A	Female	Freshman	Tourism and outing	4	4	5	4	4	4	4	4	4	4	4	4	4	1	3	1	3	1	4	1	4	1	1	1	1	1	1	1	1	1	1	1	1	1	1	1	1	1	1	1	1	1
377	2022/5/21 23:23:18	256seconds	Wechat	N/A	Female	Freshman	Others	4	4	4	3	2	2	3	2	3	3	3	3	3	3	3	3	2	2	3	2	2	3	2	2	2	2	2	2	2	2	2	2	2	2	2	2	2	2	2	2	2	2
378	2022/5/21 23:23:32	324seconds	Wechat	N/A	Male	Freshman	Sports dancing	3	1	2	4	4	2	2	2	3	2	2	2	2	3	3	2	2	3	2	3	3	3	3	2	3	3	3	3	3	3	3	3	2	3	2	3	3	3	2	2	2	4
379	2022/5/21 23:23:51	199seconds	Wechat	N/A	Female	Freshman	Taijiquan and health preserving technique	5	2	5	4	4	4	4	4	4	4	4	4	4	4	4	4	4	4	4	4	4	4	4	4	4	4	4	4	4	4	4	4	3	4	4	4	4	4	4	4	4	2
380	2022/5/21 23:24:08	143seconds	Wechat	N/A	Male	Freshman	Walking and running	4	2	4	3	3	3	3	3	3	3	3	2	3	2	2	2	2	3	2	2	2	2	3	2	2	2	2	2	2	2	2	2	1	3	2	3	3	2	2	3	2	2
381	2022/5/21 23:24:11	180seconds	Wechat	N/A	Female	Freshman	Ball games	4	4	4	4	4	4	4	4	4	4	4	4	4	4	1	4	2	1	3	1	3	1	4	4	1	1	1	1	1	1	1	1	1	1	1	1	1	1	2	1	1	2
382	2022/5/21 23:24:16	166seconds	Wechat	N/A	Female	Freshman	Ball games	2	4	5	4	4	2	3	2	3	2	3	3	2	3	3	3	3	3	3	3	3	3	3	3	3	3	3	3	3	3	3	3	3	3	3	3	3	3	3	2	3	3
383	2022/5/21 23:24:55	282seconds	Wechat	N/A	Male	Freshman	Ball games	2	2	2	3	4	2	3	3	3	3	3	4	3	3	2	4	2	3	2	3	2	3	3	2	2	2	3	2	3	2	1	2	3	3	2	1	3	3	3	2	2	3
384	2022/5/21 23:24:58	213seconds	Wechat	N/A	Female	Freshman	Walking and running	2	2	5	4	4	3	3	3	3	4	3	3	3	3	2	4	3	3	3	3	3	4	3	3	3	3	3	3	3	3	3	3	3	2	3	3	3	3	3	3	3	3
385	2022/5/21 23:25:07	127seconds	Wechat	N/A	Female	Freshman	Tourism and outing	4	1	2	2	2	2	2	2	2	2	2	2	2	2	2	2	2	2	2	2	2	2	2	2	2	2	2	2	2	2	2	2	2	2	2	2	2	2	2	2	2	2
386	2022/5/21 23:25:15	253seconds	Wechat	N/A	Female	Freshman	Ball games	2	3	4	3	3	2	4	3	3	3	3	3	2	2	1	3	2	2	2	2	2	2	4	4	2	3	2	2	2	2	3	2	3	1	2	1	2	3	3	2	3	3
387	2022/5/21 23:25:59	326seconds	Wechat	N/A	Male	Freshman	Tourism and outing	1	3	4	3	3	2	3	2	3	3	2	2	2	2	2	2	2	1	1	1	3	2	2	3	4	2	2	2	3	2	2	2	3	3	3	2	3	3	3	3	3	4
388	2022/5/21 23:26:05	292seconds	Wechat	N/A	Male	Freshman	Walking and running	4	4	5	3	3	2	2	2	3	3	3	3	2	3	3	3	3	3	3	3	3	2	2	3	2	3	2	3	3	3	3	2	3	2	3	3	3	3	3	3	3	3
389	2022/5/21 23:26:47	363seconds	Wechat	N/A	Male	Freshman	Walking and running	2	2	2	2	2	1	2	1	2	2	2	2	1	2	2	2	2	2	2	2	2	2	2	3	2	2	2	3	2	3	2	4	1	2	2	3	1	2	3	3	2	3
390	2022/5/21 23:27:25	302seconds	Wechat	N/A	Male	Freshman	Sports dancing	2	2	4	3	3	2	2	2	3	3	2	2	2	2	3	2	2	2	2	2	2	2	3	2	2	2	3	2	3	2	3	2	2	2	2	3	3	2	3	2	3	2
391	2022/5/21 23:27:36	279seconds	Wechat	N/A	Female	Freshman	Ball games	4	4	5	4	4	2	4	3	4	4	4	4	4	4	2	4	4	4	4	4	4	4	4	4	4	4	4	4	4	4	4	4	4	4	4	4	4	4	4	4	4	4
392	2022/5/21 23:29:58	712seconds	Wechat	N/A	Female	Freshman	Ball games	4	4	4	3	3	2	3	3	3	3	3	3	3	2	3	3	3	2	3	2	3	2	3	2	3	2	3	3	3	3	3	2	3	2	3	3	3	2	3	3	3	3
393	2022/5/21 23:30:51	174seconds	Wechat	N/A	Female	Freshman	Others	5	4	5	4	4	4	4	4	4	4	4	4	4	1	1	1	1	1	1	1	1	1	1	4	1	1	1	4	3	1	1	1	1	1	1	1	1	3	4	4	1	4
394	2022/5/21 23:30:54	689seconds	Wechat	N/A	Male	Freshman	Ball games	2	2	5	4	3	2	2	2	3	3	2	3	2	2	3	1	2	1	2	1	3	2	2	2	2	1	2	2	2	3	2	2	1	1	2	3	3	2	4	2	3	3
395	2022/5/21 23:32:19	772seconds	Wechat	N/A	Female	Freshman	Ball games	5	4	5	4	4	4	4	4	4	4	4	4	4	1	1	1	1	1	1	1	1	1	1	1	1	1	1	1	1	1	1	1	1	1	1	1	1	1	1	1	1	1
396	2022/5/21 23:33:06	163seconds	Wechat	N/A	Male	Freshman	Walking and running	2	2	5	3	3	2	2	2	2	2	2	2	2	2	2	2	2	2	2	2	2	2	2	2	2	2	2	2	2	2	2	2	2	2	2	2	2	2	2	2	2	2
397	2022/5/21 23:33:30	255seconds	Wechat	N/A	Male	Freshman	Sports dancing	2	2	3	3	2	2	2	2	3	3	2	2	2	2	2	2	3	2	2	2	3	2	3	2	3	2	2	2	3	2	3	3	2	2	2	3	3	3	3	2	2	2
398	2022/5/21 23:36:15	243seconds	Wechat	N/A	Female	Freshman	Fitness equipment activities	5	4	5	3	2	2	2	2	2	2	2	2	1	3	2	2	1	2	2	2	3	2	3	2	2	2	2	2	3	2	3	2	3	2	3	2	2	2	2	3	2	2
399	2022/5/21 23:40:32	155seconds	Wechat	N/A	Male	Freshman	Swimming	4	2	3	3	3	2	2	2	3	3	3	3	3	3	3	3	3	3	3	3	3	3	3	3	3	3	3	3	3	3	3	3	3	3	3	3	3	3	3	3	3	3
400	2022/5/21 23:40:35	162seconds	Wechat	N/A	Male	Freshman	Walking and running	5	4	5	4	4	4	4	4	4	4	4	4	4	1	1	1	1	1	1	1	1	1	1	1	1	1	1	1	1	1	1	1	1	1	1	3	3	3	3	3	3	3
401	2022/5/22 0:00:12	203seconds	Wechat	N/A	Female	Freshman	Ball games	2	2	2	3	2	3	3	3	2	3	3	2	3	1	1	1	1	1	1	2	1	3	1	3	2	3	1	1	2	1	3	2	2	2	2	2	2	2	2	2	2	2
402	2022/5/22 0:04:32	132seconds	Wechat	N/A	Female	Freshman	Swimming	4	3	5	4	4	4	4	4	4	4	3	4	4	1	2	2	2	3	2	3	2	3	2	3	2	3	2	3	2	3	2	3	2	3	2	3	3	3	3	3	3	2
403	2022/5/22 0:05:05	170seconds	Wechat	N/A	Female	Freshman	Walking and running	1	0	1	1	1	1	2	2	2	2	1	1	1	2	2	1	1	2	3	2	2	2	3	3	2	2	2	2	2	3	2	2	3	2	3	3	2	3	1	3	2	2
404	2022/5/22 0:05:35	385seconds	Wechat	N/A	Female	Freshman	Swimming	3	2	4	4	2	3	4	4	4	4	4	4	4	2	3	1	1	1	1	1	1	1	1	1	1	1	1	1	1	1	1	1	1	1	1	1	1	1	1	1	1	1
405	2022/5/22 0:10:20	70seconds	Wechat	N/A	Female	Freshman	Ball games	3	2	3	3	3	3	3	3	3	3	3	3	3	3	3	3	3	3	3	3	3	3	3	3	3	3	3	3	3	3	3	3	3	3	3	3	3	3	3	3	3	3
406	2022/5/22 0:10:31	166seconds	Wechat	N/A	Female	Freshman	Ball games	5	4	5	3	3	2	2	2	2	2	2	2	2	2	2	2	2	2	2	2	2	2	2	2	2	2	2	2	2	2	2	2	2	2	2	2	2	2	2	2	2	2
407	2022/5/22 0:24:27	309seconds	Wechat	N/A	Female	Freshman	Ball games	4	4	5	4	4	4	4	4	4	4	4	4	4	1	4	1	4	2	4	1	4	1	3	1	4	1	3	1	4	2	4	4	4	1	3	3	4	3	4	4	4	3
408	2022/5/22 0:34:31	275seconds	Wechat	N/A	Female	Freshman	Fitness equipment activities	3	2	5	3	3	2	3	3	3	3	3	3	3	2	2	2	2	2	2	2	2	2	2	1	2	2	2	2	2	2	2	2	2	2	1	2	2	2	2	2	1	3
409	2022/5/22 6:35:33	189seconds	Wechat	N/A	Male	Freshman	Tourism and outing	1	1	3	4	4	3	4	4	4	4	4	4	4	3	2	4	3	4	4	4	2	4	3	3	2	4	4	4	2	4	4	4	2	4	4	4	4	4	4	4	4	4
410	2022/5/22 7:09:05	512seconds	Wechat	N/A	Male	Freshman	Swimming	2	2	2	4	4	4	4	4	4	4	4	4	4	2	4	3	2	2	2	2	3	1	4	3	3	1	2	1	4	3	2	1	3	2	3	3	4	2	4	2	3	3
411	2022/5/22 8:16:27	150seconds	Wechat	N/A	Female	Freshman	Ball games	4	4	5	4	4	4	4	4	4	4	4	4	4	2	2	2	1	1	1	1	1	2	2	2	2	1	1	1	1	1	1	1	1	1	1	1	1	1	1	1	1	1
412	2022/5/22 8:48:40	199seconds	Wechat	N/A	Male	Freshman	Tourism and outing	2	3	2	2	2	2	2	4	2	2	2	2	2	2	2	2	2	2	2	2	2	2	2	2	2	2	2	2	2	2	2	2	2	2	2	2	2	2	2	2	2	2
413	2022/5/22 8:51:02	161seconds	Wechat	N/A	Female	Freshman	Walking and running	1	2	5	3	2	2	3	2	2	2	2	2	2	2	2	2	2	2	2	2	2	2	2	2	2	2	2	2	2	2	2	2	2	2	2	2	2	2	2	2	2	2
414	2022/5/22 10:36:56	172seconds	Wechat	N/A	Female	Freshman	Others	4	4	5	4	1	3	2	2	3	3	4	4	2	2	2	2	2	2	2	2	2	2	2	2	2	2	2	2	2	2	2	2	2	2	2	2	2	2	2	2	2	2
415	2022/5/22 17:21:21	270seconds	Wechat	N/A	Female	Freshman	Walking and running	4	4	2	3	2	3	3	2	3	3	3	3	2	3	3	3	3	2	3	1	3	2	3	2	2	2	3	3	4	2	3	2	3	2	2	3	3	3	3	2	3	2
416	2022/5/22 20:28:57	234seconds	Wechat	N/A	Female	Freshman	Ball games	4	3	5	2	2	2	2	3	3	3	2	2	2	3	3	1	2	2	2	2	3	3	3	3	3	2	3	3	3	3	3	3	2	2	2	3	2	2	3	3	3	3
417	2022/5/23 15:19:29	149seconds	Mobile submission	Direct access	Female	Freshman	Walking and running	3	1	4	4	3	3	3	3	3	3	3	3	3	2	3	3	2	3	3	2	3	2	3	3	3	3	3	3	3	3	3	3	3	3	3	3	3	3	3	3	3	3
418	2022/5/23 15:19:32	152seconds	Mobile submission	Direct access	Male	Freshman	Walking and running	1	0	1	3	3	2	2	2	3	3	3	3	3	3	2	2	2	2	2	2	2	2	2	3	3	3	3	3	3	3	3	3	3	2	2	2	2	2	2	2	2	3
419	2022/5/23 15:19:47	170seconds	Mobile submission	Direct access	Female	Freshman	Ball games	2	4	1	3	3	3	3	3	3	3	3	3	3	3	3	3	3	3	3	3	3	3	3	3	3	3	3	3	3	3	3	3	3	3	3	3	3	3	3	3	3	3
420	2022/5/23 15:20:00	183seconds	Mobile submission	Direct access	Female	Freshman	Others	4	4	2	3	3	3	3	3	3	3	3	3	3	3	3	3	3	3	3	3	3	3	3	3	3	3	3	3	3	3	3	3	3	3	3	3	3	3	3	3	3	3
421	2022/5/23 15:20:18	204seconds	Mobile submission	Direct access	Female	Freshman	Walking and running	3	2	5	4	3	4	3	4	4	4	4	4	4	1	1	1	1	1	1	1	1	1	1	1	1	1	1	1	1	1	1	1	1	1	1	1	1	1	3	1	1	1
422	2022/5/23 15:20:20	201seconds	Mobile submission	Direct access	Male	Freshman	Ball games	4	2	5	3	4	2	3	2	2	2	2	2	2	3	3	4	2	3	4	3	3	3	2	3	3	2	3	3	3	3	4	3	3	3	3	3	2	3	3	3	3	2
423	2022/5/23 15:20:37	218seconds	Mobile submission	Direct access	Male	Freshman	Walking and running	2	2	3	3	2	2	2	1	2	2	2	2	1	2	2	2	2	2	2	2	2	2	2	2	2	2	2	2	2	2	2	2	2	2	2	2	2	2	2	2	2	2
424	2022/5/23 15:20:54	204seconds	Mobile submission	Direct access	Female	Freshman	Ball games	3	2	5	3	3	3	3	3	3	3	3	3	3	3	3	4	3	3	3	3	3	3	3	3	3	2	3	3	3	3	3	3	3	3	3	3	3	3	3	3	3	3
425	2022/5/23 15:21:00	242seconds	Mobile submission	Direct access	Female	Freshman	Taijiquan and health preserving technique	2	3	2	4	4	2	2	2	2	3	3	3	3	1	3	3	3	1	3	2	3	3	4	3	3	3	3	3	2	3	3	2	3	3	2	2	3	3	2	3	2	3
426	2022/5/23 15:21:22	259seconds	Mobile submission	Direct access	Female	Sophomore	Others	4	4	5	2	4	3	3	2	3	2	3	3	2	2	2	1	2	1	2	1	1	2	2	2	2	2	2	2	2	2	2	2	2	2	2	2	2	2	2	2	2	3
427	2022/5/23 15:21:25	263seconds	Mobile submission	Direct access	Female	Freshman	Walking and running	3	2	4	3	2	3	2	2	2	2	2	2	2	3	3	2	2	3	2	2	2	3	3	3	2	2	2	3	2	3	2	2	2	2	2	2	2	2	2	2	2	2
428	2022/5/23 15:21:29	270seconds	Mobile submission	Direct access	Male	Freshman	Ball games	2	4	5	3	3	3	3	3	3	3	3	3	3	1	1	1	1	1	1	2	1	1	1	2	1	2	1	2	1	2	1	2	1	2	1	2	2	2	3	2	2	3
429	2022/5/23 15:21:37	275seconds	Mobile submission	Direct access	Female	Freshman	Ball games	4	4	3	4	4	4	4	4	4	4	4	4	4	3	3	3	3	3	3	3	3	3	3	3	3	3	3	3	3	3	3	4	3	3	4	3	4	4	3	4	4	3
430	2022/5/23 15:21:43	288seconds	Mobile submission	Direct access	Male	Freshman	Walking and running	1	3	5	3	3	2	2	2	3	3	3	3	2	2	3	1	2	2	3	1	3	2	3	3	3	2	3	2	3	2	3	2	3	2	3	2	3	2	4	3	3	2
431	2022/5/23 15:21:46	272seconds	Mobile submission	Direct access	Male	Freshman	Swimming	2	3	5	3	3	2	2	3	3	3	3	3	3	2	2	2	3	2	3	2	2	2	3	3	2	2	2	2	2	2	2	2	2	2	2	2	2	2	2	2	2	2
432	2022/5/23 15:21:59	296seconds	Mobile submission	Direct access	Male	Freshman	Tourism and outing	4	4	5	3	3	3	3	3	3	3	3	3	3	2	3	2	2	2	2	2	3	2	2	3	2	2	3	2	2	2	2	2	2	2	2	3	3	3	3	2	2	3
433	2022/5/23 15:22:04	269seconds	Mobile submission	Direct access	Female	Freshman	Fitness equipment activities	5	4	5	3	4	2	3	3	3	3	3	3	3	2	3	2	3	2	3	1	3	2	4	3	3	2	3	1	3	2	3	3	3	2	3	2	3	2	3	2	3	3
434	2022/5/23 15:22:14	317seconds	Mobile submission	Direct access	Male	Freshman	Ball games	1	1	2	4	2	2	3	3	3	3	3	3	3	2	1	1	1	2	1	1	2	3	2	2	1	2	2	3	1	3	2	1	1	3	2	4	3	2	4	2	1	3
435	2022/5/23 15:22:33	287seconds	Mobile submission	Direct access	Male	Freshman	Walking and running	1	4	5	4	4	3	3	3	3	3	3	3	3	2	2	1	1	2	2	1	1	1	1	1	1	1	1	1	1	1	1	1	1	1	1	1	1	1	1	1	1	1
436	2022/5/23 15:22:58	361seconds	Mobile submission	Direct access	Male	Freshman	Tourism and outing	1	1	3	3	2	2	2	1	3	2	2	2	2	4	2	2	1	2	2	2	2	2	2	3	2	3	3	3	2	3	2	3	2	3	2	3	2	3	3	3	2	3
437	2022/5/23 15:23:02	312seconds	Mobile submission	Direct access	Female	Freshman	Walking and running	2	1	2	3	3	3	3	3	3	3	3	3	3	2	2	2	3	2	2	2	3	2	3	3	2	2	2	3	2	3	2	1	2	3	2	2	2	2	3	2	2	3
438	2022/5/23 15:23:27	376seconds	Mobile submission	Direct access	Female	Freshman	Others	1	4	3	4	4	1	4	1	4	4	4	4	4	1	1	4	4	4	4	4	4	4	4	1	4	4	1	1	1	1	2	2	2	2	2	2	2	2	2	2	2	2
439	2022/5/23 15:23:53	365seconds	Mobile submission	Direct access	Male	Freshman	Walking and running	3	4	1	2	2	2	1	1	2	2	3	3	2	3	3	2	2	2	2	2	2	4	3	4	2	3	2	3	3	3	2	3	2	3	2	3	2	2	3	2	2	3
440	2022/5/23 15:24:00	421seconds	Mobile submission	Direct access	Male	Freshman	Tourism and outing	2	2	3	3	3	2	3	3	3	3	3	3	3	2	2	2	2	2	2	2	2	2	2	2	2	2	2	2	2	2	2	2	2	2	2	2	2	2	2	2	2	2
441	2022/5/23 15:24:57	459seconds	Mobile submission	Direct access	Male	Freshman	Taijiquan and health preserving technique	4	4	3	1	1	1	2	1	2	1	2	2	1	3	3	2	2	2	2	2	2	3	3	3	2	2	2	3	3	4	2	3	2	2	1	3	1	2	1	4	2	4
442	2022/5/23 15:25:07	416seconds	Mobile submission	Direct access	Male	Freshman	Ball games	4	2	5	2	3	2	2	2	3	3	2	2	2	3	3	1	2	1	3	2	4	3	3	3	3	2	3	3	3	3	3	2	3	2	3	3	3	3	3	3	3	3
443	2022/5/23 15:25:47	525seconds	Mobile submission	Direct access	Male	Freshman	Walking and running	1	1	2	2	1	1	1	2	3	3	2	2	1	2	3	1	2	3	2	2	1	2	2	3	2	2	1	3	2	3	2	3	1	3	1	3	2	3	2	3	2	3
444	2022/5/23 15:27:34	637seconds	Mobile submission	Direct access	Female	Freshman	Fitness equipment activities	4	3	2	4	3	2	2	2	3	3	2	2	1	3	3	1	3	2	3	2	3	2	3	3	3	2	3	2	3	3	3	2	3	2	3	3	3	3	3	2	3	2
445	2022/5/23 15:30:27	452seconds	Mobile submission	Direct access	Male	Freshman	Sports dancing	1	1	5	2	2	1	1	1	2	1	2	2	1	2	2	3	1	2	1	1	2	3	2	2	2	2	2	3	2	4	2	3	1	3	1	3	2	3	3	3	2	3
446	2022/5/23 15:50:45	403seconds	Mobile submission	Direct access	Female	Freshman	Ball games	3	4	5	3	3	2	3	2	3	3	2	3	2	3	3	3	3	4	3	3	2	3	3	4	2	2	2	2	3	2	2	3	3	2	2	2	3	3	3	3	2	4
447	2022/5/23 17:11:47	152seconds	Mobile submission	Direct access	Female	Freshman	Ball games	3	3	5	3	3	3	3	3	3	3	3	3	3	3	3	3	3	3	3	3	3	3	3	3	3	3	3	3	3	3	3	3	3	3	3	3	3	3	3	3	3	3
448	2022/5/23 17:11:58	160seconds	Mobile submission	Direct access	Female	Freshman	Walking and running	2	1	5	3	3	3	3	3	3	3	3	3	3	3	3	2	2	3	3	2	2	3	3	3	3	2	3	3	3	3	3	3	3	3	3	3	2	3	3	2	3	2
449	2022/5/23 17:11:59	145seconds	Mobile submission	Direct access	Female	Freshman	Walking and running	2	4	5	3	2	3	3	2	3	3	3	3	2	2	2	2	2	2	2	2	2	2	2	2	2	2	2	2	2	2	2	2	2	2	2	2	2	2	2	2	2	2
450	2022/5/23 17:12:07	166seconds	Mobile submission	Direct access	Male	Freshman	Ball games	1	2	3	4	4	3	3	3	3	3	3	3	3	3	3	4	3	3	3	3	3	3	4	4	4	4	4	2	4	4	3	3	3	3	3	3	3	3	3	3	3	3
451	2022/5/23 17:12:08	165seconds	Mobile submission	Direct access	Male	Freshman	Walking and running	3	2	3	4	1	1	1	1	2	2	2	2	2	4	3	2	2	2	2	2	2	2	2	2	3	2	2	2	2	1	2	2	3	2	1	2	3	2	2	1	2	2
452	2022/5/23 17:12:16	172seconds	Mobile submission	Direct access	Female	Freshman	Walking and running	3	1	2	3	3	3	3	3	3	3	3	3	3	2	2	1	2	1	2	2	1	2	1	2	1	2	1	2	2	2	1	2	2	2	1	2	2	2	2	1	2	2
453	2022/5/23 17:12:17	179seconds	Mobile submission	Direct access	Male	Freshman	Tourism and outing	2	1	5	2	2	2	2	2	3	3	2	2	2	3	3	2	2	3	3	2	3	3	3	3	2	3	3	3	3	3	3	2	2	2	2	2	2	3	3	3	3	3
454	2022/5/23 17:12:28	165seconds	Mobile submission	Direct access	Female	Freshman	Walking and running	3	1	5	3	3	2	2	2	3	1	2	2	2	2	3	2	2	2	2	2	2	2	2	2	3	2	2	2	2	3	2	2	2	2	2	2	2	2	2	3	2	3
455	2022/5/23 17:12:45	188seconds	Mobile submission	Direct access	Female	Freshman	Walking and running	4	1	4	4	2	1	4	4	4	4	4	4	4	1	1	1	1	1	1	1	1	1	1	1	1	1	1	1	1	1	1	1	1	2	3	2	1	3	1	3	2	2
456	2022/5/23 17:12:52	206seconds	Mobile submission	Direct access	Female	Freshman	Walking and running	2	1	2	3	3	3	3	4	4	4	4	4	4	2	2	2	3	2	3	2	3	3	2	2	3	2	2	2	3	3	3	3	3	2	2	2	2	2	3	2	2	3
457	2022/5/23 17:12:53	212seconds	Mobile submission	Direct access	Male	Freshman	Walking and running	2	1	5	3	3	2	3	3	3	3	3	3	3	3	3	3	3	3	3	3	3	3	3	3	3	3	3	3	3	3	3	3	3	3	3	3	3	3	3	3	3	3
458	2022/5/23 17:13:09	231seconds	Mobile submission	Direct access	Female	Freshman	Ball games	3	1	4	3	3	2	2	2	3	3	3	3	3	3	3	3	3	3	3	3	3	3	3	3	3	3	3	3	3	3	3	3	3	4	1	4	4	4	4	4	1	4
459	2022/5/23 17:13:10	236seconds	Mobile submission	Direct access	Female	Freshman	Ball games	3	2	5	3	2	3	3	3	3	3	3	3	3	2	2	3	2	2	2	2	2	2	2	2	2	2	2	2	2	2	2	2	2	2	2	2	2	2	2	2	2	2
460	2022/5/23 17:13:12	235seconds	Mobile submission	Direct access	Female	Freshman	Walking and running	4	3	4	4	4	4	4	4	4	4	4	4	4	3	4	4	3	4	3	4	4	4	3	3	3	2	2	2	2	2	2	2	2	2	2	2	3	2	4	4	4	3
461	2022/5/23 17:13:25	243seconds	Mobile submission	Direct access	Female	Freshman	Ball games	2	2	5	3	2	2	3	2	2	2	2	2	2	1	1	1	1	1	1	1	1	2	2	3	2	2	2	2	2	2	2	2	2	2	2	2	2	3	2	3	2	3
462	2022/5/23 17:13:52	280seconds	Mobile submission	Direct access	Female	Freshman	Tourism and outing	1	0	3	2	2	2	2	2	3	2	2	2	2	2	2	3	2	2	2	2	2	2	2	2	2	2	2	2	2	2	2	2	2	2	2	2	2	2	2	2	2	2
463	2022/5/23 17:14:01	280seconds	Mobile submission	Direct access	Female	Freshman	Ball games	3	3	2	2	3	2	3	3	3	3	2	3	2	2	2	2	3	3	3	2	3	3	1	3	2	3	2	3	2	2	3	2	2	2	2	2	3	2	3	3	2	2
464	2022/5/23 17:14:05	294seconds	Mobile submission	Direct access	Female	Freshman	Walking and running	2	1	5	2	2	1	1	1	2	3	2	2	2	4	2	2	2	2	2	2	2	4	2	4	3	2	2	3	2	3	2	2	2	3	3	4	1	4	3	4	2	4
465	2022/5/23 17:14:07	275seconds	Mobile submission	Direct access	Male	Freshman	Walking and running	2	1	2	3	2	2	2	2	2	2	2	2	2	2	2	2	2	2	2	2	2	2	2	2	2	2	2	2	2	2	2	3	2	2	2	3	2	3	3	2	2	2
466	2022/5/23 17:14:11	275seconds	Mobile submission	Direct access	Female	Freshman	Walking and running	3	2	2	3	2	3	3	3	3	3	2	2	2	3	2	2	2	3	2	2	3	2	1	2	2	2	3	3	1	3	2	3	2	3	1	3	2	3	3	2	2	3
467	2022/5/23 17:14:15	216seconds	Mobile submission	Direct access	Female	Freshman	Walking and running	1	2	5	2	2	3	3	3	3	3	3	3	2	3	3	2	3	3	3	2	3	2	2	3	3	3	2	3	2	3	2	3	2	3	2	3	3	3	3	3	3	3
468	2022/5/23 17:14:16	296seconds	Mobile submission	Direct access	Male	Freshman	Tourism and outing	3	3	5	3	3	2	2	2	3	2	1	2	2	2	2	2	2	2	2	3	2	3	2	3	2	3	2	3	2	3	2	3	2	3	2	3	2	3	3	3	2	3
469	2022/5/23 17:14:24	293seconds	Mobile submission	Direct access	Female	Freshman	Walking and running	3	2	2	4	4	3	2	2	3	3	2	3	2	2	3	2	2	2	2	2	3	2	2	2	3	3	3	3	3	3	3	2	3	3	2	3	2	2	3	3	2	3
470	2022/5/23 17:14:25	306seconds	Mobile submission	Direct access	Male	Freshman	Ball games	1	2	5	2	2	2	2	2	2	2	2	2	2	3	2	2	2	2	2	2	2	2	2	3	2	2	2	2	2	2	2	2	2	2	2	2	2	3	3	2	2	2
471	2022/5/23 17:14:30	308seconds	Mobile submission	Direct access	Male	Freshman	Tourism and outing	1	2	3	3	2	1	2	2	2	2	3	2	2	2	3	2	2	2	2	2	3	2	1	2	2	2	2	3	2	2	2	3	2	1	3	3	2	3	3	3	2	3
472	2022/5/23 17:14:42	292seconds	Mobile submission	Direct access	Female	Freshman	Ball games	4	2	4	3	2	2	2	2	2	3	3	3	2	2	3	3	3	2	2	3	2	3	2	3	2	3	2	2	3	2	3	2	2	3	3	2	3	2	2	2	3	2
473	2022/5/23 17:15:00	339seconds	Mobile submission	Direct access	Female	Freshman	Tourism and outing	3	1	2	2	1	1	1	1	1	1	1	2	2	4	2	2	2	2	1	2	1	3	1	4	1	4	2	4	1	4	1	2	1	4	2	4	2	4	3	4	1	4
474	2022/5/23 17:15:10	351seconds	Mobile submission	Direct access	Male	Freshman	Walking and running	4	2	5	2	2	2	1	1	2	3	3	3	2	4	3	1	2	2	1	2	1	3	3	3	2	2	2	2	3	3	2	3	2	2	2	3	2	2	3	3	2	3
475	2022/5/23 17:16:39	436seconds	Mobile submission	Direct access	Female	Freshman	Swimming	1	1	3	3	3	2	2	2	3	2	2	2	2	3	2	1	1	2	1	2	1	3	1	3	1	2	1	3	1	3	1	3	1	2	1	4	2	3	3	1	1	4
476	2022/5/23 17:18:34	559seconds	Mobile submission	Direct access	Female	Freshman	Tourism and outing	3	2	5	2	2	2	2	2	2	2	3	3	1	3	2	2	2	2	2	2	2	2	2	2	2	2	2	3	1	3	2	3	2	3	2	3	3	2	3	3	2	3
477	2022/5/23 17:19:18	535seconds	Mobile submission	Direct access	Female	Freshman	Walking and running	3	2	4	3	3	2	2	3	3	3	2	3	2	3	3	3	2	2	2	2	2	2	2	3	2	2	2	3	2	3	2	2	2	3	3	3	2	2	2	2	2	2
478	2022/5/23 23:54:26	186seconds	Mobile submission	Direct access	Male	Sophomore	Walking and running	2	1	2	3	3	3	3	3	3	3	3	3	3	3	3	2	2	2	2	2	2	2	2	2	2	2	2	2	2	2	2	2	2	2	2	2	3	2	3	3	3	3
479	2022/5/24 22:27:56	159seconds	Wechat	N/A	Male	Freshman	Fitness equipment activities	3	1	3	3	3	3	3	3	3	3	3	3	3	3	3	3	3	3	3	3	3	3	3	3	3	3	3	3	3	3	3	3	3	3	3	3	3	3	3	3	3	3
480	2022/5/24 22:28:00	224seconds	Wechat	N/A	Male	Freshman	Walking and running	3	1	5	3	2	2	2	2	3	3	3	3	2	2	3	2	2	2	2	3	3	2	2	2	2	2	2	2	2	2	2	3	2	2	3	2	2	2	3	2	3	3
481	2022/5/24 22:28:13	242seconds	Wechat	N/A	Male	Freshman	Ball games	1	2	3	2	2	1	2	3	2	3	2	3	2	3	2	2	3	2	3	2	2	3	2	3	2	2	3	2	3	2	2	2	2	2	2	2	2	2	2	3	2	3
482	2022/5/24 22:28:32	190seconds	Wechat	N/A	Male	Sophomore	Sports dancing	2	2	5	3	3	2	2	2	2	2	3	3	2	3	3	1	2	2	2	2	2	3	2	2	2	2	2	2	2	2	2	2	2	2	2	2	2	2	2	2	2	2
483	2022/5/24 22:28:47	262seconds	Wechat	N/A	Male	Freshman	Sports dancing	2	1	3	3	2	2	3	3	3	3	3	3	3	3	3	3	3	3	3	3	3	4	4	4	4	1	4	1	3	3	1	4	4	3	3	4	4	2	2	2	2	2
484	2022/5/24 22:28:55	178seconds	Wechat	N/A	Male	Freshman	Ball games	2	1	3	2	2	2	2	2	2	2	2	2	2	2	2	2	2	2	2	2	2	2	2	2	2	2	2	2	2	2	2	2	2	2	2	2	2	2	2	2	2	2
485	2022/5/24 22:29:01	278seconds	Wechat	N/A	Male	Freshman	Walking and running	3	2	5	3	3	2	3	2	3	3	3	3	2	3	3	2	2	2	2	2	2	2	2	2	2	2	2	2	2	2	2	2	2	2	2	2	2	2	2	2	2	2
486	2022/5/24 22:29:03	189seconds	Wechat	N/A	Male	Freshman	Walking and running	3	3	5	3	3	3	3	3	3	3	3	3	3	2	2	2	2	2	2	2	2	2	2	2	3	2	2	2	3	2	3	2	3	2	2	2	3	3	3	3	3	2
487	2022/5/24 22:29:15	194seconds	Wechat	N/A	Male	Freshman	Walking and running	1	0	5	1	1	1	1	1	1	1	1	1	1	3	1	3	1	2	1	2	1	2	2	3	1	2	2	2	2	2	2	2	2	2	2	2	2	2	2	2	2	2
488	2022/5/24 22:29:15	197seconds	Wechat	N/A	Male	Freshman	Tourism and outing	1	0	3	2	2	2	2	3	3	3	3	3	3	2	2	3	3	2	3	2	2	3	2	3	3	2	2	3	3	2	3	2	3	2	2	3	2	2	2	3	2	3
489	2022/5/24 22:29:50	244seconds	Wechat	N/A	Male	Sophomore	Tourism and outing	2	1	5	3	3	3	3	4	4	3	4	4	4	2	2	1	3	3	3	1	3	3	3	3	3	1	1	3	3	3	3	1	3	1	3	3	3	1	3	1	3	3
490	2022/5/24 22:30:08	357seconds	Wechat	N/A	Male	Freshman	Ball games	4	4	5	4	3	3	3	3	4	3	3	3	3	2	3	1	3	2	3	1	2	2	1	2	2	2	4	2	1	3	1	2	2	2	3	3	3	3	3	2	3	3
491	2022/5/24 22:30:16	320seconds	Wechat	N/A	Male	Freshman	Walking and running	3	2	5	3	3	2	3	2	3	2	3	3	2	3	3	2	2	2	2	2	2	3	2	2	2	2	2	3	2	3	2	2	3	2	3	3	2	2	3	2	2	3
492	2022/5/24 22:30:19	297seconds	Wechat	N/A	Male	Freshman	Ball games	1	1	5	2	2	2	2	2	2	2	2	2	2	2	2	2	2	2	1	1	2	3	2	3	2	2	2	2	2	2	2	2	2	2	2	2	2	2	2	2	2	3
493	2022/5/24 22:30:21	311seconds	Wechat	N/A	Male	Freshman	Walking and running	1	1	5	3	2	2	2	2	3	2	3	3	2	3	3	2	2	3	2	2	3	3	3	3	3	3	3	3	3	3	3	3	3	3	3	3	3	3	3	3	3	3
494	2022/5/24 22:30:21	319seconds	Wechat	N/A	Male	Freshman	Walking and running	3	2	5	3	2	2	2	2	3	2	3	3	2	3	3	2	2	3	2	2	2	3	2	2	2	2	2	3	2	2	2	2	2	3	2	2	2	3	2	2	2	2
495	2022/5/24 22:30:41	367seconds	Wechat	N/A	Male	Freshman	Tourism and outing	1	0	3	3	4	2	2	3	4	3	3	4	2	3	3	1	2	1	2	1	3	1	3	3	3	1	3	2	2	2	3	3	3	1	4	2	3	1	1	1	3	3
496	2022/5/24 22:30:58	352seconds	Wechat	N/A	Male	Freshman	Walking and running	3	1	2	3	3	3	2	3	3	3	2	2	2	2	3	1	2	2	2	2	3	3	2	3	3	2	3	2	3	2	2	2	2	2	2	2	2	2	2	2	2	2
497	2022/5/24 22:31:04	346seconds	Wechat	N/A	Male	Freshman	Walking and running	3	2	3	3	2	2	2	1	2	2	2	2	1	3	3	3	2	2	2	2	3	3	3	3	2	3	3	3	3	3	2	3	2	3	2	3	2	3	2	3	2	3
498	2022/5/24 22:31:20	279seconds	Wechat	N/A	Male	Sophomore	Walking and running	2	3	3	2	3	2	2	1	2	3	2	3	2	2	1	2	2	1	2	1	2	3	1	2	2	3	2	3	1	3	2	3	2	2	2	2	2	3	4	3	2	3
499	2022/5/24 22:32:00	254seconds	Wechat	N/A	Male	Freshman	Ball games	4	1	5	3	2	2	2	2	2	2	2	2	2	2	2	2	2	2	2	2	2	2	2	2	2	2	2	2	2	2	2	2	2	2	2	2	2	2	2	2	2	2
500	2022/5/24 22:32:22	357seconds	Wechat	N/A	Male	Freshman	Tourism and outing	4	4	3	3	2	1	2	2	3	2	2	2	2	3	2	1	1	2	1	2	2	2	2	3	1	2	2	3	2	3	2	2	2	3	2	3	2	2	4	2	2	3
501	2022/5/24 22:32:26	465seconds	Wechat	N/A	Male	Freshman	Ball games	4	1	3	3	2	1	2	2	3	1	1	2	1	3	3	1	1	2	1	3	2	3	3	2	1	2	2	3	2	3	2	3	3	2	3	2	3	2	3	2	3	2
502	2022/5/24 22:32:29	291seconds	Wechat	N/A	Female	Sophomore	Ball games	2	1	5	3	2	1	2	2	2	2	1	2	1	2	2	2	1	2	1	2	2	3	2	3	2	3	2	3	2	3	1	3	2	3	1	4	1	4	3	4	2	4
503	2022/5/24 22:32:32	121seconds	Wechat	N/A	Male	Sophomore	Ball games	4	4	5	4	4	4	4	4	4	4	4	4	4	3	4	4	2	4	4	4	4	4	4	4	4	4	4	4	4	4	4	4	4	4	4	4	4	4	4	4	4	4
504	2022/5/24 22:32:53	394seconds	Wechat	N/A	Male	Freshman	Walking and running	3	3	2	3	2	1	1	1	2	1	1	2	1	4	1	1	1	3	1	2	1	3	2	3	1	4	1	2	2	4	2	2	1	4	2	4	3	2	3	3	1	4
505	2022/5/24 22:33:02	174seconds	Wechat	N/A	Male	Freshman	Tourism and outing	3	3	1	4	3	2	3	3	3	3	3	3	3	2	2	2	2	3	3	2	3	2	3	2	3	2	2	2	3	2	2	1	2	3	3	3	3	3	2	3	2	3
506	2022/5/24 22:33:07	473seconds	Wechat	N/A	Male	Freshman	Walking and running	1	1	5	2	2	3	2	2	2	2	2	2	2	3	1	2	2	2	1	1	1	1	1	2	2	2	2	2	2	3	3	3	2	2	2	2	3	2	2	2	2	3
507	2022/5/24 22:33:39	386seconds	Wechat	N/A	Male	Freshman	Walking and running	2	1	5	3	2	1	2	1	2	2	2	2	2	2	2	2	1	2	2	2	2	3	2	3	2	3	2	3	2	3	2	3	2	3	3	3	2	3	3	3	2	3
508	2022/5/24 22:34:08	159seconds	Wechat	N/A	Female	Sophomore	Walking and running	3	3	2	3	3	3	3	3	3	3	3	3	3	2	2	2	2	3	3	3	3	2	2	2	2	2	2	2	2	2	2	2	2	2	3	2	2	2	2	2	2	2
509	2022/5/24 22:34:33	146seconds	Wechat	N/A	Male	Sophomore	Others	3	2	3	2	2	3	2	2	2	2	2	2	2	3	2	2	2	3	2	2	2	3	2	2	2	3	2	3	2	2	2	2	2	2	2	2	2	3	3	3	2	3
510	2022/5/24 22:34:44	153seconds	Wechat	N/A	Male	Sophomore	Ball games	3	2	3	4	4	4	4	4	4	4	4	4	4	1	1	1	1	1	1	1	1	1	1	1	1	1	1	1	1	1	1	1	1	1	1	1	1	1	1	1	1	1
511	2022/5/24 22:34:51	630seconds	Wechat	N/A	Male	Freshman	Walking and running	3	2	2	3	3	2	2	2	3	2	1	2	1	4	3	2	2	2	2	1	3	3	2	3	2	2	3	2	3	3	3	4	2	2	3	3	2	3	3	2	3	3
512	2022/5/24 22:35:11	256seconds	Wechat	N/A	Male	Sophomore	Walking and running	2	1	5	4	4	3	2	4	4	4	3	1	3	3	3	3	4	4	3	1	3	4	3	3	3	3	3	3	3	3	3	3	3	3	3	3	3	3	3	3	3	3
513	2022/5/24 22:35:37	198seconds	Wechat	N/A	Female	Sophomore	Walking and running	2	2	5	3	4	2	1	2	3	1	2	2	2	1	4	4	4	4	2	3	3	4	3	3	1	4	3	2	3	4	3	1	3	3	3	2	3	2	4	2	3	1
514	2022/5/24 22:36:29	739seconds	Wechat	N/A	Male	Freshman	Tourism and outing	4	4	5	3	2	2	2	2	3	2	3	3	2	3	2	3	2	2	2	1	3	3	3	2	2	3	2	3	2	3	2	3	2	2	2	3	2	3	3	3	2	3
515	2022/5/24 22:37:31	508seconds	Wechat	N/A	Male	Sophomore	Ball games	3	4	3	3	3	2	2	2	2	2	2	3	1	3	2	3	2	2	2	3	2	3	2	4	2	2	2	3	2	3	2	2	2	3	3	4	2	3	3	3	2	3
516	2022/5/24 22:38:00	358seconds	Wechat	N/A	Male	Sophomore	Ball games	4	3	4	3	3	2	2	2	3	3	2	3	3	3	2	3	2	2	4	2	4	2	3	4	4	1	3	2	3	2	4	2	3	1	2	3	3	3	4	3	4	3
517	2022/5/24 22:38:29	760seconds	Wechat	N/A	Male	Freshman	Walking and running	1	1	5	3	2	3	2	2	3	2	1	2	1	4	3	2	2	2	2	1	3	3	3	3	3	2	2	3	2	3	2	2	2	2	2	4	3	3	4	3	3	3
518	2022/5/24 22:39:14	426seconds	Wechat	N/A	Male	Sophomore	Walking and running	1	0	5	2	3	2	1	3	4	2	3	3	2	3	2	2	2	1	3	2	2	4	3	4	2	3	2	4	2	4	2	4	2	3	2	4	1	3	4	4	4	4
519	2022/5/24 22:39:42	832seconds	Wechat	N/A	Male	Freshman	Tourism and outing	2	2	2	3	2	1	2	2	3	3	2	3	3	1	2	1	1	2	1	2	1	4	1	3	1	1	1	4	1	4	1	1	1	4	1	4	2	2	2	2	1	3
520	2022/5/24 22:39:50	334seconds	Wechat	N/A	Female	Sophomore	Ball games	4	3	2	3	3	2	3	3	3	3	3	3	3	2	3	2	2	2	3	2	3	2	2	2	3	3	2	2	2	3	2	3	2	2	1	2	2	2	3	3	2	3
521	2022/5/24 22:41:25	300seconds	Wechat	N/A	Male	Sophomore	Ball games	2	3	3	3	3	2	2	2	2	2	2	2	2	2	2	2	2	2	2	2	2	2	2	3	2	2	3	2	2	2	2	3	2	2	2	2	3	3	3	2	3	3
522	2022/5/24 22:45:13	454seconds	Wechat	N/A	Male	Freshman	Walking and running	2	2	4	3	3	3	3	3	3	3	3	3	3	3	3	3	3	3	3	3	3	2	3	2	2	2	2	2	2	3	2	2	2	2	2	2	3	2	3	2	3	2
523	2022/5/24 22:46:38	564seconds	Wechat	N/A	Male	Sophomore	Taijiquan and health preserving technique	1	0	5	2	1	1	1	1	1	1	2	2	1	3	2	1	2	2	1	1	1	3	2	3	2	2	2	3	2	3	2	2	1	2	1	3	2	3	1	3	1	1
524	2022/5/24 22:48:03	222seconds	Wechat	N/A	Male	Freshman	Ball games	2	3	3	3	2	3	3	3	3	3	2	3	2	3	3	2	3	3	2	3	3	2	2	2	3	3	3	2	3	3	3	2	3	3	2	2	2	2	3	3	3	3
525	2022/5/24 22:48:46	350seconds	Wechat	N/A	Male	Sophomore	Walking and running	1	2	3	3	3	2	2	2	3	3	2	2	2	3	2	3	3	2	3	2	3	2	3	3	2	2	2	2	2	3	2	3	2	2	2	3	2	3	3	3	2	3
526	2022/5/24 22:48:47	171seconds	Wechat	N/A	Male	Freshman	Walking and running	3	1	5	2	2	1	3	2	3	2	2	2	1	2	1	2	1	2	1	2	1	2	1	4	1	2	3	2	2	2	2	2	2	2	2	2	3	2	1	2	3	2
527	2022/5/24 22:51:07	222seconds	Wechat	N/A	Female	Sophomore	Walking and running	4	4	5	4	2	2	2	2	2	2	2	2	2	1	3	1	1	3	2	2	2	2	2	2	2	3	2	2	2	2	2	2	2	2	2	2	2	2	2	2	2	2
528	2022/5/24 22:52:28	218seconds	Wechat	N/A	Female	Sophomore	Ball games	4	4	5	2	3	2	2	2	3	3	2	2	2	3	2	2	1	2	1	2	3	3	3	2	2	2	2	3	2	3	2	3	2	2	2	3	2	3	3	3	2	3
529	2022/5/24 22:52:39	298seconds	Wechat	N/A	Male	Freshman	Walking and running	2	3	3	3	3	2	2	3	4	4	3	3	3	3	2	4	2	2	2	3	4	3	4	4	2	1	3	2	2	3	2	2	3	1	4	3	3	3	3	3	2	3
530	2022/5/24 22:52:57	120seconds	Wechat	N/A	Male	Sophomore	Ball games	3	4	5	3	3	1	2	1	1	1	2	2	2	2	2	2	2	2	2	2	2	2	2	2	2	2	2	2	2	2	2	2	2	2	2	2	2	2	2	2	2	2
531	2022/5/24 22:53:18	164seconds	Wechat	N/A	Male	Sophomore	Walking and running	2	1	5	3	3	2	2	2	3	3	3	3	3	3	3	1	2	2	2	2	2	3	2	4	2	2	2	2	2	2	2	2	2	2	2	2	2	2	2	2	2	2
532	2022/5/24 23:00:16	227seconds	Wechat	N/A	Female	Sophomore	Walking and running	4	3	5	2	1	1	2	2	1	3	2	3	1	4	1	1	1	2	1	1	1	1	1	2	1	1	1	1	1	4	2	2	1	4	1	4	3	2	4	2	1	3
533	2022/5/24 23:02:59	284seconds	Wechat	N/A	Male	Freshman	Walking and running	3	2	2	3	2	2	3	2	2	3	3	3	2	2	3	1	2	2	2	1	2	2	2	3	2	3	3	2	2	2	3	1	2	3	3	2	2	2	2	2	2	2
534	2022/5/24 23:44:11	535seconds	Wechat	N/A	Female	Sophomore	Ball games	4	4	5	3	2	2	2	2	3	2	2	2	2	3	3	2	2	2	2	2	2	2	3	2	2	2	2	3	2	3	2	2	3	2	2	3	2	3	3	3	2	3
535	2022/5/24 23:49:03	613seconds	Wechat	N/A	Male	Sophomore	Sports dancing	5	3	5	4	2	2	2	2	4	3	3	3	2	2	2	2	2	2	2	2	3	2	3	3	2	2	3	2	3	3	2	3	2	2	2	3	2	2	3	4	3	3
536	2022/5/24 23:58:09	344seconds	Wechat	N/A	Male	Sophomore	Walking and running	1	1	5	2	2	1	1	1	2	1	2	2	1	3	2	3	1	3	2	2	1	3	2	2	2	3	2	3	2	3	2	3	2	3	2	3	2	3	2	3	2	3
537	2022/5/25 0:21:44	220seconds	Wechat	N/A	Male	Sophomore	Tourism and outing	1	0	3	3	3	2	3	2	3	3	2	2	1	1	4	4	4	2	2	2	2	2	2	2	2	2	2	2	2	2	2	2	2	2	2	2	2	2	2	2	2	2
538	2022/5/25 0:26:22	306seconds	Wechat	N/A	Female	Sophomore	Fitness equipment activities	2	4	2	2	3	2	2	2	2	2	3	3	2	2	3	2	2	2	2	2	2	2	2	2	2	2	2	2	2	3	2	4	2	2	2	3	1	1	4	2	2	4
539	2022/5/25 1:38:35	307seconds	Wechat	N/A	Male	Sophomore	Others	4	1	5	3	3	2	3	3	3	3	4	3	3	3	2	1	1	3	1	1	3	3	2	3	2	3	2	3	2	4	1	3	2	3	3	3	2	2	3	4	2	3
540	2022/5/25 7:31:35	142seconds	Wechat	N/A	Male	Sophomore	Walking and running	1	3	5	3	3	3	3	3	3	3	3	3	3	3	3	3	3	3	3	3	3	3	3	3	3	3	3	3	3	3	3	3	3	3	3	3	3	3	3	3	3	3
541	2022/5/25 8:14:34	247seconds	Wechat	N/A	Female	Sophomore	Walking and running	4	3	2	3	3	3	3	3	3	3	3	2	2	3	3	2	1	2	2	3	2	3	2	3	2	3	2	3	2	3	2	1	2	3	2	3	2	3	4	3	2	3
542	2022/5/25 8:15:52	203seconds	Wechat	N/A	Male	Sophomore	Ball games	4	1	5	3	2	2	2	2	2	2	2	2	2	2	2	2	2	2	2	2	2	2	2	2	2	2	2	2	2	3	2	3	2	2	2	3	2	3	3	3	2	3
543	2022/5/25 8:15:59	330seconds	Wechat	N/A	Male	Sophomore	Sports dancing	4	2	5	3	3	2	1	2	3	3	3	3	2	3	1	1	1	2	2	3	3	3	2	3	2	3	1	3	2	3	2	3	3	2	1	3	1	2	3	3	1	3
544	2022/5/25 8:16:43	466seconds	Wechat	N/A	Male	Sophomore	Sports dancing	2	2	3	3	2	3	2	3	3	2	3	3	2	3	2	2	1	3	2	1	1	3	2	3	2	2	1	3	2	3	2	2	1	2	1	3	2	3	2	2	1	3
545	2022/5/25 8:19:02	282seconds	Wechat	N/A	Female	Sophomore	Walking and running	3	2	5	3	2	2	2	3	3	3	3	2	2	2	2	2	2	2	2	2	3	3	2	3	2	2	2	2	2	3	2	3	2	2	2	3	2	2	3	3	2	3
546	2022/5/25 8:24:29	232seconds	Wechat	N/A	Male	Sophomore	Sports dancing	1	3	4	4	4	4	4	4	4	4	4	4	4	4	4	3	3	4	2	3	3	3	4	3	3	4	4	3	3	4	4	4	3	2	3	3	3	3	3	4	4	3
547	2022/5/25 9:03:02	164seconds	Wechat	N/A	Male	Sophomore	Walking and running	2	4	1	3	3	3	3	3	3	3	3	4	4	3	3	2	2	2	2	2	2	3	3	2	3	2	3	2	3	3	3	2	2	2	3	3	2	2	2	2	3	3
548	2022/5/25 9:08:23	164seconds	Wechat	N/A	Male	Sophomore	Walking and running	2	2	3	2	2	2	3	2	2	2	2	2	2	2	2	2	2	2	2	2	2	2	2	2	2	2	2	2	2	2	2	2	2	2	2	2	2	2	2	2	2	2
549	2022/5/26 15:23:16	141seconds	Mobile submission	Direct access	Male	Freshman	Walking and running	2	2	3	3	2	3	2	2	3	3	3	3	3	2	2	2	2	2	2	2	2	3	2	2	2	2	3	3	2	2	2	2	2	2	3	2	3	2	3	2	3	2
550	2022/5/26 15:23:17	139seconds	Mobile submission	Direct access	Male	Freshman	Tourism and outing	1	2	1	3	3	3	3	3	3	3	3	3	3	2	2	2	2	2	2	2	2	2	3	3	2	2	2	2	2	2	2	2	2	2	2	2	2	2	3	2	2	2
551	2022/5/26 15:23:29	157seconds	Mobile submission	Direct access	Male	Freshman	Sports dancing	2	2	1	3	3	2	3	3	2	3	3	3	2	3	2	3	2	4	3	3	2	3	2	3	3	3	3	3	3	3	2	2	3	3	3	3	2	3	2	2	3	3
552	2022/5/26 15:23:40	161seconds	Mobile submission	Direct access	Male	Freshman	Taijiquan and health preserving technique	4	4	5	3	3	3	3	3	3	3	3	3	3	2	2	2	2	2	2	2	2	3	3	3	3	2	2	2	2	3	3	3	2	1	3	2	3	3	3	3	3	3
553	2022/5/26 15:23:41	166seconds	Mobile submission	Direct access	Male	Freshman	Others	3	3	3	3	3	3	3	3	3	3	3	3	3	3	3	3	2	1	2	2	2	3	3	3	3	2	2	2	2	4	2	3	2	2	2	2	3	2	4	2	2	3
554	2022/5/26 15:23:45	171seconds	Mobile submission	Direct access	Male	Freshman	Walking and running	2	4	4	3	3	3	3	3	3	3	3	3	3	2	2	2	2	2	2	2	2	2	2	2	2	2	2	2	2	3	3	3	3	2	2	2	2	2	2	2	2	2
555	2022/5/26 15:23:57	176seconds	Mobile submission	Direct access	Male	Freshman	Walking and running	1	1	5	2	2	2	2	2	2	2	2	2	2	3	3	2	2	2	2	2	2	2	3	2	2	2	2	2	2	2	2	2	2	2	2	3	3	2	2	2	2	3
556	2022/5/26 15:24:08	194seconds	Mobile submission	Direct access	Male	Freshman	Swimming	1	1	5	2	2	2	2	2	2	2	2	2	2	2	2	2	2	2	2	2	2	2	2	2	2	2	2	2	2	3	2	3	2	2	3	3	3	3	3	2	2	3
557	2022/5/26 15:24:31	215seconds	Mobile submission	Direct access	Male	Freshman	Tourism and outing	4	4	5	3	2	2	3	3	2	3	3	2	2	3	2	2	2	2	2	1	2	1	1	2	1	2	1	2	1	2	2	1	2	2	1	1	2	2	1	2	2	2
558	2022/5/26 15:24:33	206seconds	Mobile submission	Direct access	Male	Freshman	Walking and running	4	4	5	3	3	2	2	1	2	3	2	3	3	1	2	3	2	2	3	2	3	4	3	3	1	3	2	3	3	2	3	4	1	2	4	1	3	3	4	3	2	3
559	2022/5/26 15:24:35	221seconds	Mobile submission	Direct access	Male	Freshman	Tourism and outing	2	3	5	3	2	2	3	2	2	3	3	3	2	2	2	2	2	2	3	2	2	2	3	3	3	2	2	2	3	3	2	3	2	2	3	2	2	2	2	2	2	2
560	2022/5/26 15:24:53	232seconds	Mobile submission	Direct access	Male	Freshman	Others	2	2	5	3	4	3	3	3	4	3	3	4	3	2	3	2	2	1	2	1	4	2	3	3	3	2	2	3	4	2	2	2	3	1	1	1	2	2	3	3	2	2
561	2022/5/26 15:24:58	243seconds	Mobile submission	Direct access	Male	Freshman	Tourism and outing	4	4	3	2	2	1	1	2	2	2	2	2	2	2	2	2	2	2	2	2	2	2	1	4	1	3	3	4	1	4	2	4	3	3	3	4	1	3	3	3	3	4
562	2022/5/26 15:25:02	246seconds	Mobile submission	Direct access	Male	Freshman	Walking and running	1	2	5	3	3	3	3	3	3	3	3	3	3	2	2	2	2	2	2	2	2	2	2	2	2	2	2	3	2	3	3	2	2	2	2	3	2	2	2	2	2	3
563	2022/5/26 15:25:05	233seconds	Mobile submission	Direct access	Male	Freshman	Ball games	4	4	5	3	3	3	3	2	2	3	2	3	2	3	2	2	2	2	2	2	2	2	3	2	2	2	2	2	2	3	2	2	2	2	2	3	2	3	3	3	3	3
564	2022/5/26 15:25:10	256seconds	Mobile submission	Direct access	Male	Freshman	Sports dancing	2	4	5	3	3	2	2	2	3	2	2	2	2	2	2	2	2	2	2	2	2	2	2	2	2	2	2	2	2	2	2	2	2	2	2	2	2	2	2	2	2	2
565	2022/5/26 15:25:14	261seconds	Mobile submission	Direct access	Male	Freshman	Tourism and outing	4	0	5	2	2	2	2	2	2	2	2	2	2	3	2	1	2	2	2	2	2	2	3	2	2	2	2	2	2	2	2	3	2	2	2	2	2	2	3	2	2	3
566	2022/5/26 15:25:15	239seconds	Mobile submission	Direct access	Male	Freshman	Tourism and outing	3	4	4	2	2	2	2	2	2	2	2	2	2	3	2	3	2	2	2	2	3	2	2	2	2	2	2	2	2	2	2	2	2	2	2	2	2	2	2	2	2	2
567	2022/5/26 15:25:28	272seconds	Mobile submission	Direct access	Male	Freshman	Walking and running	4	4	5	2	2	2	2	2	2	2	2	2	2	2	3	3	2	2	2	1	3	2	3	2	3	2	3	3	3	3	3	3	3	3	2	3	3	2	3	3	3	3
568	2022/5/26 15:25:29	276seconds	Mobile submission	Direct access	Male	Freshman	Taijiquan and health preserving technique	2	3	5	3	2	3	2	3	4	3	3	2	3	1	2	3	2	1	1	2	2	1	1	2	3	1	1	2	3	1	2	1	1	1	1	2	1	1	1	2	3	2
569	2022/5/26 15:25:37	282seconds	Mobile submission	Direct access	Male	Freshman	Walking and running	3	3	4	3	3	2	2	2	3	3	3	3	3	3	3	4	3	2	2	1	2	2	2	2	2	2	2	2	2	2	2	2	2	2	2	2	3	2	2	2	2	2
570	2022/5/26 15:25:48	288seconds	Mobile submission	Direct access	Male	Freshman	Ball games	4	1	5	3	2	2	2	3	3	3	3	3	2	2	4	1	2	2	2	1	2	2	2	2	2	2	3	2	3	2	3	2	2	2	3	2	3	3	3	2	3	2
571	2022/5/26 15:25:53	299seconds	Mobile submission	Direct access	Male	Freshman	Walking and running	3	2	5	2	2	2	2	2	2	3	2	3	3	1	3	2	2	1	2	1	3	2	3	4	1	2	3	2	3	3	2	3	2	3	2	3	2	3	2	3	2	3
572	2022/5/26 15:26:01	304seconds	Mobile submission	Direct access	Male	Freshman	Taijiquan and health preserving technique	4	3	5	3	2	1	2	1	1	3	2	2	1	4	1	1	1	2	2	2	2	2	2	2	2	2	2	2	2	2	2	2	2	2	2	2	2	2	2	2	2	2
573	2022/5/26 15:26:01	308seconds	Mobile submission	Direct access	Male	Freshman	Ball games	4	4	5	3	3	2	2	2	2	3	2	2	2	2	2	2	2	2	2	2	2	3	3	3	2	2	2	3	2	3	2	2	2	2	3	3	3	2	3	3	2	2
574	2022/5/26 15:26:03	282seconds	Mobile submission	Direct access	Male	Freshman	Tourism and outing	4	3	5	3	3	1	2	2	2	2	3	3	2	2	3	3	2	1	2	2	3	3	3	2	1	2	2	2	2	3	3	3	3	1	2	3	3	3	3	3	3	3
575	2022/5/26 15:26:12	318seconds	Mobile submission	Direct access	Male	Freshman	Others	1	1	1	3	2	1	1	1	3	1	2	1	2	4	3	1	1	3	1	2	3	2	1	2	1	1	2	3	1	4	2	4	1	1	2	4	1	3	2	2	2	3
576	2022/5/26 15:26:19	323seconds	Mobile submission	Direct access	Male	Freshman	Tourism and outing	4	4	5	2	2	2	2	2	2	2	2	2	2	2	2	3	2	2	3	2	2	2	3	3	2	2	3	2	2	3	2	3	1	2	1	3	2	3	3	3	2	3
577	2022/5/26 15:26:24	327seconds	Mobile submission	Direct access	Male	Freshman	Ball games	2	2	5	4	4	4	4	4	4	4	4	4	4	3	2	3	4	2	2	2	3	2	3	3	3	2	2	2	3	3	3	2	2	2	2	3	2	3	3	3	2	3
578	2022/5/26 15:26:25	328seconds	Mobile submission	Direct access	Male	Freshman	Tourism and outing	4	4	5	2	2	3	4	2	3	3	2	2	2	4	3	1	2	2	3	2	3	3	3	2	3	2	3	2	3	3	3	4	3	2	3	4	2	3	3	4	3	3
579	2022/5/26 15:26:26	327seconds	Mobile submission	Direct access	Male	Freshman	Swimming	2	2	5	4	4	3	3	3	3	3	3	3	3	2	1	2	2	2	2	2	3	2	2	2	2	1	2	3	2	3	2	2	2	2	2	3	2	3	4	3	2	4
580	2022/5/26 15:26:28	333seconds	Mobile submission	Direct access	Male	Freshman	Ball games	4	2	5	3	3	2	3	2	3	3	2	2	2	2	2	2	2	2	2	2	2	2	3	3	2	2	2	2	2	2	2	2	3	3	2	2	2	2	3	2	3	3
581	2022/5/26 15:26:31	333seconds	Mobile submission	Direct access	Male	Freshman	Swimming	4	2	3	3	2	2	2	2	3	2	2	3	2	2	3	2	2	2	2	1	3	3	2	3	3	2	3	2	2	4	2	4	3	2	2	4	2	1	4	3	2	3
582	2022/5/26 15:26:32	342seconds	Mobile submission	Direct access	Male	Freshman	Tourism and outing	1	3	5	3	3	2	3	2	2	2	2	1	2	2	2	2	2	2	2	2	2	2	1	2	1	2	3	2	1	3	2	2	2	3	3	3	2	2	3	2	2	2
583	2022/5/26 15:26:46	338seconds	Mobile submission	Direct access	Male	Freshman	Tourism and outing	3	1	5	3	3	2	3	3	4	3	3	3	3	2	1	1	1	1	1	1	1	2	2	2	1	1	1	3	1	2	1	3	1	2	1	2	1	2	3	2	1	3
584	2022/5/26 15:26:53	360seconds	Mobile submission	Direct access	Male	Freshman	Others	4	4	5	3	4	1	3	3	3	3	2	3	2	3	1	3	2	3	1	3	2	1	3	3	2	2	3	3	2	3	3	4	2	2	2	3	3	2	3	2	3	3
585	2022/5/26 15:26:54	355seconds	Mobile submission	Direct access	Male	Freshman	Tourism and outing	3	4	5	3	3	3	3	3	3	3	2	3	2	2	1	4	2	2	3	3	4	2	2	2	3	3	3	4	3	3	3	4	4	3	3	3	2	4	4	4	4	4
586	2022/5/26 15:27:24	384seconds	Mobile submission	Direct access	Male	Freshman	Tourism and outing	3	2	5	4	3	1	2	1	2	1	2	2	2	4	2	1	1	2	1	2	1	3	2	3	1	3	2	3	2	3	2	3	1	3	1	3	2	2	2	3	2	3
587	2022/5/26 17:25:00	143seconds	Mobile submission	Direct access	Female	Sophomore	Ball games	4	4	4	3	2	3	2	2	2	3	3	3	2	3	3	1	2	2	2	2	2	2	2	2	2	2	2	2	2	2	2	2	2	2	2	2	2	2	2	3	3	3
588	2022/5/26 17:25:10	154seconds	Mobile submission	Direct access	Female	Sophomore	Walking and running	3	3	2	4	3	3	4	3	4	4	2	3	3	4	4	4	4	4	2	4	4	4	4	4	4	4	4	4	4	4	4	4	4	4	4	4	4	4	4	4	4	4
589	2022/5/26 17:25:38	182seconds	Mobile submission	Direct access	Male	Sophomore	Ball games	4	4	5	3	2	2	2	2	2	2	2	2	2	2	2	2	2	2	2	2	2	2	2	2	2	2	2	2	2	2	2	2	2	2	2	2	2	2	2	2	2	2
590	2022/5/26 17:25:52	198seconds	Mobile submission	Direct access	Male	Sophomore	Tourism and outing	1	2	5	3	3	3	2	3	2	2	2	3	2	2	2	3	4	3	2	1	2	2	4	4	2	3	2	4	1	4	2	4	2	3	2	2	3	2	3	2	1	4
591	2022/5/26 17:25:57	201seconds	Mobile submission	Direct access	Female	Sophomore	Walking and running	2	2	5	2	2	2	2	2	2	1	2	2	2	2	2	2	2	2	2	2	2	2	2	2	2	2	2	2	2	2	2	2	2	2	2	2	2	2	2	2	2	2
592	2022/5/26 17:25:58	196seconds	Mobile submission	Direct access	Female	Sophomore	Walking and running	2	1	2	2	4	3	3	3	3	3	3	3	2	2	3	2	1	2	2	2	2	3	3	3	3	2	3	4	1	3	2	2	3	3	2	3	2	3	3	2	2	3
593	2022/5/26 17:26:14	218seconds	Mobile submission	Direct access	Female	Sophomore	Walking and running	4	3	3	3	3	3	3	3	3	3	3	3	2	3	2	2	2	2	2	2	2	1	1	3	2	2	2	2	2	2	2	2	2	2	2	3	3	2	2	2	2	2
594	2022/5/26 17:26:36	241seconds	Mobile submission	Direct access	Male	Sophomore	Tourism and outing	1	2	3	3	2	2	2	2	2	2	2	2	2	3	3	2	2	3	2	2	3	3	3	3	3	2	3	3	3	3	2	3	3	2	2	3	3	2	3	3	3	4
595	2022/5/26 17:26:54	258seconds	Mobile submission	Direct access	Male	Sophomore	Tourism and outing	2	0	1	3	4	4	3	3	3	3	3	3	2	3	3	3	3	3	3	4	2	3	3	3	3	2	2	3	3	2	4	4	3	2	3	3	3	2	2	2	3	2
596	2022/5/26 17:27:03	271seconds	Mobile submission	Direct access	Female	Sophomore	Ball games	4	3	2	2	2	2	2	4	4	4	4	4	4	1	1	1	1	1	2	1	4	4	3	2	2	2	3	2	2	1	1	1	1	2	4	4	2	3	3	3	3	3
597	2022/5/26 17:27:04	269seconds	Mobile submission	Direct access	Male	Sophomore	Walking and running	5	2	4	3	3	3	3	2	2	2	3	2	2	2	3	2	2	2	2	2	2	2	2	3	2	2	2	2	2	2	2	2	2	2	1	2	2	2	2	2	2	3
598	2022/5/26 17:27:13	282seconds	Mobile submission	Direct access	Female	Sophomore	Ball games	4	2	2	2	2	2	3	3	3	3	2	3	2	2	2	3	1	2	2	3	2	3	1	3	3	3	3	3	2	3	2	3	1	3	3	3	3	2	3	3	2	2
599	2022/5/26 17:27:15	230seconds	Mobile submission	Direct access	Male	Sophomore	Tourism and outing	3	2	5	2	3	2	2	3	3	3	2	3	3	3	2	2	2	2	2	2	3	3	3	3	2	2	2	3	3	3	3	2	2	2	3	3	2	3	3	3	2	3
600	2022/5/26 17:27:25	288seconds	Mobile submission	Direct access	Male	Sophomore	Tourism and outing	1	0	1	2	1	1	1	1	2	2	1	2	1	3	1	1	1	3	1	1	3	4	1	1	1	1	1	3	1	3	3	3	1	3	3	3	3	3	2	3	1	4
601	2022/5/26 17:27:30	295seconds	Mobile submission	Direct access	Male	Sophomore	Tourism and outing	1	0	5	2	2	1	2	2	2	2	1	2	1	3	2	2	2	2	2	3	2	3	3	2	2	2	2	2	2	3	2	2	2	2	3	2	3	2	2	2	3	2
602	2022/5/26 17:27:39	307seconds	Mobile submission	Direct access	Male	Sophomore	Swimming	2	1	5	3	3	2	2	2	3	2	1	2	2	3	1	2	2	2	2	2	2	3	3	3	2	2	2	3	2	3	2	4	2	2	3	3	3	2	2	3	2	3
603	2022/5/26 17:27:43	300seconds	Mobile submission	Direct access	Female	Sophomore	Walking and running	1	1	2	1	1	1	1	1	1	3	4	3	3	4	3	3	2	2	2	1	4	2	2	3	2	2	1	1	1	3	1	4	1	3	4	4	3	3	3	4	2	3
604	2022/5/26 17:28:02	322seconds	Mobile submission	Direct access	Female	Sophomore	Walking and running	2	3	5	3	3	1	2	2	3	2	2	3	2	2	1	2	2	2	2	1	2	2	1	2	1	2	2	3	1	2	2	3	2	2	2	3	2	2	2	2	2	3
605	2022/5/26 17:28:02	257seconds	Mobile submission	Direct access	Male	Sophomore	Tourism and outing	2	0	5	2	3	2	2	3	3	3	3	3	2	2	1	2	2	1	2	1	2	2	3	3	1	1	2	3	1	3	3	4	2	3	1	2	1	2	2	3	1	3
606	2022/5/26 17:28:04	316seconds	Mobile submission	Direct access	Male	Sophomore	Walking and running	1	1	3	3	3	2	3	2	2	1	3	3	3	2	4	2	1	2	1	1	2	2	3	2	1	2	1	3	2	3	2	2	2	3	2	2	3	2	3	3	2	3
607	2022/5/26 17:28:14	328seconds	Mobile submission	Direct access	Male	Sophomore	Ball games	2	2	4	3	3	2	2	3	4	3	2	4	3	2	3	3	2	1	2	2	2	3	4	3	2	1	3	3	3	3	2	2	2	2	3	2	2	2	4	2	2	3
608	2022/5/26 17:28:30	351seconds	Mobile submission	Direct access	Male	Sophomore	Swimming	1	0	3	3	3	2	3	3	3	2	2	2	2	2	2	2	2	1	2	1	2	3	1	3	3	3	2	3	2	3	2	2	2	3	2	3	2	3	2	2	2	3
609	2022/5/26 17:29:28	390seconds	Mobile submission	Direct access	Female	Sophomore	Ball games	4	4	5	3	4	3	3	3	3	3	3	3	3	1	1	2	2	2	2	1	2	2	2	4	2	2	1	2	2	2	1	1	2	1	3	3	4	2	3	2	1	2
610	2022/5/26 17:29:36	418seconds	Mobile submission	Direct access	Male	Sophomore	Ball games	2	3	5	3	2	1	1	1	2	1	1	2	1	4	1	2	2	3	2	3	2	3	2	3	2	2	2	3	2	3	2	4	2	3	2	4	2	3	3	4	2	3
611	2022/5/26 17:29:48	363seconds	Mobile submission	Direct access	Female	Sophomore	Ball games	5	3	5	3	3	3	2	1	2	1	2	2	2	4	1	1	1	2	1	3	2	4	2	3	1	3	1	4	1	4	1	4	1	2	2	4	1	4	3	4	1	4
612	2022/5/26 17:32:08	568seconds	Mobile submission	Direct access	Female	Sophomore	Walking and running	5	2	5	3	3	1	1	1	2	2	2	3	2	4	1	2	1	2	1	3	2	2	2	3	1	1	2	3	1	4	1	2	1	3	1	4	2	2	3	4	2	4
613	2022/5/27 11:24:19	150seconds	Mobile submission	Direct access	Female	Freshman	Ball games	4	4	5	3	3	3	3	3	3	3	3	3	3	2	2	2	2	2	2	2	2	2	2	2	2	2	2	2	2	2	2	2	2	2	2	2	2	2	2	2	2	2
614	2022/5/27 11:24:20	148seconds	Mobile submission	Direct access	Female	Freshman	Others	1	4	5	4	4	4	4	4	1	4	4	4	4	1	2	1	1	1	2	1	1	1	1	1	1	1	1	1	1	1	1	1	1	1	1	4	4	4	3	3	3	3
615	2022/5/27 11:24:29	156seconds	Mobile submission	Direct access	Female	Freshman	Walking and running	3	4	5	3	3	3	3	3	3	3	3	3	3	2	2	2	2	2	2	2	2	2	2	2	2	2	2	2	2	2	2	2	2	2	2	2	2	2	2	2	2	2
616	2022/5/27 11:24:30	158seconds	Mobile submission	Direct access	Female	Freshman	Walking and running	2	3	2	3	3	3	3	3	3	3	3	3	3	2	2	2	2	2	2	2	2	2	2	2	2	2	2	2	2	2	2	2	2	2	2	2	2	2	2	2	2	2
617	2022/5/27 11:24:34	154seconds	Mobile submission	Direct access	Female	Freshman	Walking and running	1	1	5	4	4	4	4	4	4	4	4	4	3	1	1	1	1	1	1	1	1	1	1	1	1	1	1	1	1	2	2	2	2	2	2	2	2	2	2	2	2	2
618	2022/5/27 11:24:34	164seconds	Mobile submission	Direct access	Female	Freshman	Others	3	2	2	3	3	2	3	3	3	3	3	3	3	2	3	1	2	1	3	1	3	2	3	2	2	2	2	2	2	3	2	3	2	2	3	2	3	3	2	3	2	3
619	2022/5/27 11:24:42	158seconds	Mobile submission	Direct access	Female	Freshman	Tourism and outing	3	2	2	3	2	2	2	3	3	3	2	2	3	2	4	1	4	1	3	2	1	2	2	2	2	2	2	2	2	2	2	2	2	2	2	2	2	2	2	2	2	2
620	2022/5/27 11:24:56	168seconds	Mobile submission	Direct access	Female	Freshman	Taijiquan and health preserving technique	3	2	1	3	3	3	3	3	3	3	3	3	3	3	2	2	2	3	3	2	2	2	3	2	2	3	2	3	3	2	2	3	2	2	2	3	2	3	2	3	2	3
621	2022/5/27 11:25:04	192seconds	Mobile submission	Direct access	Female	Freshman	Walking and running	4	4	4	4	3	4	4	3	3	3	3	4	3	3	3	2	2	2	2	2	2	2	2	2	2	2	2	2	2	2	2	2	2	3	3	3	3	2	2	2	2	2
622	2022/5/27 11:25:04	195seconds	Mobile submission	Direct access	Female	Freshman	Taijiquan and health preserving technique	3	2	3	3	3	3	3	3	3	3	3	3	3	2	3	2	2	2	2	2	3	2	3	3	2	2	2	3	3	2	2	3	3	2	2	2	2	2	3	2	2	3
623	2022/5/27 11:25:08	197seconds	Mobile submission	Direct access	Male	Freshman	Ball games	2	2	3	2	1	1	2	2	2	1	2	2	1	3	2	3	2	2	2	2	2	2	2	2	2	2	2	2	2	2	2	2	2	2	2	2	2	2	2	2	2	2
624	2022/5/27 11:25:10	189seconds	Mobile submission	Direct access	Female	Freshman	Walking and running	2	3	5	4	4	3	3	3	3	3	2	3	3	2	3	2	2	2	3	2	3	2	3	3	3	3	2	2	2	2	2	2	2	2	2	2	2	2	2	2	2	2
625	2022/5/27 11:25:12	196seconds	Mobile submission	Direct access	Female	Freshman	Walking and running	3	2	2	3	3	3	3	3	3	3	3	3	3	2	2	2	2	2	2	2	2	2	2	2	2	1	2	1	1	2	2	1	1	2	2	2	1	2	1	2	1	2
626	2022/5/27 11:25:23	207seconds	Mobile submission	Direct access	Female	Freshman	Ball games	4	1	5	3	2	2	2	2	2	2	2	2	3	3	3	2	2	2	2	1	1	2	2	2	2	2	2	2	2	2	2	2	2	2	2	2	2	2	2	2	2	2
627	2022/5/27 11:25:28	208seconds	Mobile submission	Direct access	Female	Freshman	Walking and running	1	2	5	4	4	4	3	4	3	3	2	3	4	4	3	4	3	3	3	3	3	3	4	3	2	3	4	3	4	3	3	4	3	3	3	3	3	4	4	1	3	3
628	2022/5/27 11:25:59	177seconds	Mobile submission	Direct access	Female	Freshman	Walking and running	3	3	5	3	3	2	2	2	3	3	3	2	2	2	2	2	2	2	2	2	2	2	2	2	2	2	2	2	2	2	2	2	2	2	2	2	2	2	2	2	2	2
629	2022/5/27 11:26:04	249seconds	Mobile submission	Direct access	Female	Freshman	Fitness equipment activities	3	2	2	3	2	2	2	2	2	3	2	3	2	3	3	3	2	2	2	2	2	2	3	3	2	2	2	2	2	2	2	2	2	2	2	2	2	2	2	2	2	2
630	2022/5/27 11:26:06	255seconds	Mobile submission	Direct access	Female	Freshman	Taijiquan and health preserving technique	2	4	4	3	3	2	2	2	3	3	3	3	2	3	2	2	2	2	2	3	2	3	3	2	3	2	2	3	2	2	2	2	2	2	2	2	2	2	2	3	2	3
631	2022/5/27 11:26:14	258seconds	Mobile submission	Direct access	Female	Freshman	Walking and running	2	1	3	3	2	2	3	1	3	3	2	3	3	2	2	2	3	2	3	3	2	2	2	2	2	2	2	2	2	2	2	3	3	3	3	3	3	3	3	3	3	3
632	2022/5/27 11:26:16	245seconds	Mobile submission	Direct access	Female	Freshman	Ball games	3	2	4	4	3	3	3	3	3	3	3	3	3	3	3	3	3	3	3	3	3	3	3	3	3	3	3	3	3	3	3	3	3	3	3	3	3	3	3	3	3	3
633	2022/5/27 11:26:18	270seconds	Mobile submission	Direct access	Female	Freshman	Others	2	4	5	2	3	2	2	2	3	3	2	2	2	2	2	2	2	2	2	2	2	2	2	2	2	2	2	2	2	2	2	2	2	2	2	2	2	2	2	2	2	2
634	2022/5/27 11:26:28	271seconds	Mobile submission	Direct access	Female	Freshman	Walking and running	3	1	4	2	2	1	2	2	2	1	1	1	1	3	3	2	1	3	2	2	3	2	2	2	2	2	2	3	2	2	2	2	2	2	3	2	1	2	2	3	2	2
635	2022/5/27 11:26:29	279seconds	Mobile submission	Direct access	Female	Freshman	Swimming	4	2	5	3	2	2	3	1	1	2	2	2	2	2	3	3	3	3	2	2	2	3	2	3	3	3	2	3	3	3	2	3	2	3	3	3	3	3	3	3	2	3
636	2022/5/27 11:26:47	297seconds	Mobile submission	Direct access	Female	Freshman	Ball games	2	2	3	2	2	1	1	2	2	2	1	2	1	2	3	2	1	2	2	2	2	2	2	2	2	2	2	2	2	2	2	2	2	2	2	2	2	2	2	3	3	2
637	2022/5/27 11:26:50	298seconds	Mobile submission	Direct access	Female	Freshman	Walking and running	4	2	5	2	2	3	3	3	3	3	2	3	3	1	3	2	2	2	2	2	2	2	2	2	2	2	2	2	2	2	2	2	2	2	2	2	2	2	2	2	2	3
638	2022/5/27 11:26:58	311seconds	Mobile submission	Direct access	Female	Freshman	Walking and running	1	1	5	3	3	2	3	3	3	3	2	4	3	2	1	1	1	2	2	3	2	2	1	1	1	2	1	2	1	2	1	1	1	2	1	3	1	2	3	1	2	3
639	2022/5/27 11:34:16	710seconds	Mobile submission	Direct access	Female	Freshman	Walking and running	4	2	3	3	4	1	1	1	1	2	3	3	1	3	2	2	1	1	1	3	2	3	2	2	1	2	2	3	1	4	2	3	1	1	3	4	2	2	3	2	2	3
640	2022/5/27 14:40:58	144seconds	Mobile submission	Direct access	Male	Freshman	Tourism and outing	1	1	5	4	2	3	1	2	2	2	2	2	2	2	2	2	2	2	2	2	2	2	2	2	2	2	2	2	2	2	2	2	2	2	2	2	3	3	3	3	3	3
641	2022/5/27 15:49:28	149seconds	Mobile submission	Direct access	Female	Sophomore	Ball games	4	4	5	4	4	4	4	4	4	4	4	4	4	1	1	1	1	1	1	1	1	1	1	1	1	1	2	1	2	1	2	2	2	2	2	2	2	2	1	2	2	2
642	2022/5/27 15:49:45	161seconds	Mobile submission	Direct access	Male	Sophomore	Tourism and outing	4	2	2	2	2	2	2	1	2	2	2	2	2	2	2	2	2	2	2	2	2	2	2	2	2	2	2	2	2	2	2	2	2	2	2	2	2	2	2	2	2	2
643	2022/5/27 15:49:47	160seconds	Mobile submission	Direct access	Male	Sophomore	Tourism and outing	1	2	3	3	3	2	2	3	3	2	3	3	3	4	2	1	1	1	2	2	2	2	2	2	2	2	2	2	2	2	2	2	2	2	2	2	2	2	2	2	2	4
644	2022/5/27 15:49:58	154seconds	Mobile submission	Direct access	Male	Sophomore	Ball games	1	1	5	3	2	3	2	2	2	2	1	1	3	2	1	2	2	2	1	2	2	2	2	1	2	2	1	2	2	2	1	2	2	2	1	2	2	2	1	2	2	3
645	2022/5/27 15:50:37	200seconds	Mobile submission	Direct access	Male	Sophomore	Walking and running	2	2	4	2	2	2	2	2	2	2	2	2	2	2	2	2	2	2	2	2	2	2	2	2	2	2	2	2	2	2	2	3	2	2	2	2	2	2	2	2	2	2
646	2022/5/27 15:50:49	219seconds	Mobile submission	Direct access	Male	Sophomore	Walking and running	3	3	3	3	2	2	3	3	3	3	3	2	3	3	2	2	2	2	2	2	2	2	2	3	2	2	2	2	2	2	2	2	2	2	2	2	2	1	1	2	2	3
647	2022/5/27 15:51:00	209seconds	Mobile submission	Direct access	Male	Sophomore	Tourism and outing	1	3	3	3	2	1	2	3	4	2	2	2	2	3	3	1	2	1	3	2	2	2	2	2	2	2	2	2	3	2	3	2	3	2	3	2	3	2	3	2	3	2
648	2022/5/27 15:51:30	259seconds	Mobile submission	Direct access	Male	Sophomore	Walking and running	1	0	2	4	3	2	2	3	3	3	2	2	2	2	2	2	1	2	2	3	2	2	2	2	2	2	2	3	2	3	2	2	2	2	2	2	2	2	3	2	2	3
649	2022/5/27 15:51:34	260seconds	Mobile submission	Direct access	Female	Sophomore	Tourism and outing	2	0	1	3	3	3	3	3	4	3	4	4	3	2	2	1	2	2	2	2	2	2	2	2	3	2	2	3	2	2	2	2	1	2	2	3	2	3	3	2	2	3
650	2022/5/27 15:51:38	230seconds	Mobile submission	Direct access	Male	Sophomore	Tourism and outing	1	2	3	3	3	1	2	2	3	2	2	3	2	2	2	2	2	3	2	2	3	2	3	2	2	2	2	2	2	2	2	2	2	2	3	3	3	2	3	3	3	2
651	2022/5/27 15:51:41	272seconds	Mobile submission	Direct access	Male	Sophomore	Tourism and outing	1	2	3	3	2	3	3	4	4	4	3	4	3	4	3	2	1	2	1	1	2	2	2	3	1	3	2	3	1	3	1	4	1	2	1	1	1	2	2	2	1	1
652	2022/5/27 15:51:45	263seconds	Mobile submission	Direct access	Male	Sophomore	Tourism and outing	2	3	5	3	3	2	3	2	3	3	2	2	2	2	2	3	2	2	3	2	3	3	3	3	2	2	3	3	3	2	3	2	3	2	3	3	2	2	3	3	2	3
653	2022/5/27 15:52:01	291seconds	Mobile submission	Direct access	Male	Sophomore	Ball games	3	2	5	3	2	2	2	2	3	2	2	3	2	2	2	1	2	2	3	2	2	4	4	3	2	2	3	2	2	3	2	2	2	2	2	3	3	3	4	3	3	3
654	2022/5/27 15:52:08	287seconds	Mobile submission	Direct access	Male	Sophomore	Walking and running	2	1	2	3	3	3	3	3	4	4	3	3	4	3	3	1	4	2	2	1	2	2	3	2	2	2	2	3	2	2	3	2	2	2	2	3	3	2	2	3	3	2
655	2022/5/27 15:52:27	276seconds	Mobile submission	Direct access	Male	Sophomore	Tourism and outing	2	2	5	3	3	2	3	3	2	3	2	2	3	2	2	2	2	3	3	2	3	2	3	3	3	2	3	2	3	3	3	3	3	2	3	3	3	2	2	3	3	2
656	2022/5/27 15:52:30	300seconds	Mobile submission	Direct access	Male	Sophomore	Ball games	3	2	4	2	2	2	2	2	3	2	3	3	2	3	2	2	2	2	2	3	2	3	2	3	2	2	2	3	2	3	2	3	2	3	2	3	2	3	3	3	2	3
657	2022/5/27 15:52:42	263seconds	Mobile submission	Direct access	Male	Sophomore	Walking and running	2	2	3	3	2	2	2	2	4	3	2	3	2	3	3	1	1	2	1	1	2	2	2	3	2	1	3	4	2	3	3	2	2	1	3	3	3	2	4	2	3	3
658	2022/5/27 15:53:20	370seconds	Mobile submission	Direct access	Male	Sophomore	Walking and running	1	0	1	3	2	2	2	2	3	3	2	2	2	3	3	1	1	1	1	1	1	2	1	3	2	2	2	3	1	3	1	1	1	2	1	3	3	3	4	2	3	2
659	2022/5/27 15:53:29	363seconds	Mobile submission	Direct access	Male	Sophomore	Tourism and outing	3	2	3	2	2	2	2	2	2	2	2	2	2	3	2	3	1	3	1	2	2	2	2	3	2	3	3	3	2	3	2	3	1	3	3	4	1	3	2	3	2	3
660	2022/5/27 15:53:46	344seconds	Mobile submission	Direct access	Male	Sophomore	Tourism and outing	2	1	5	3	2	2	3	3	3	3	2	3	3	3	3	1	1	2	1	2	3	3	3	2	2	3	2	3	2	3	1	2	1	3	2	2	3	3	3	4	1	3
661	2022/5/27 15:54:01	385seconds	Mobile submission	Direct access	Female	Sophomore	Taijiquan and health preserving technique	2	1	5	2	2	1	2	2	3	3	2	3	2	2	2	1	2	2	2	1	2	2	3	2	1	2	3	2	1	3	2	3	2	2	2	3	3	3	3	3	1	3
662	2022/5/27 15:54:06	417seconds	Mobile submission	Direct access	Male	Sophomore	Taijiquan and health preserving technique	2	2	3	2	2	1	1	2	2	2	2	2	2	3	3	2	2	3	2	3	3	3	3	3	2	2	3	3	3	3	3	3	3	3	3	3	3	3	3	3	3	3
663	2022/5/27 15:54:07	416seconds	Mobile submission	Direct access	Male	Sophomore	Taijiquan and health preserving technique	4	3	5	3	3	3	3	3	3	3	3	3	3	2	1	1	1	1	1	1	1	2	1	2	1	1	1	3	2	4	4	3	4	2	2	2	2	3	1	2	1	3
664	2022/5/27 15:54:08	415seconds	Mobile submission	Direct access	Male	Sophomore	Tourism and outing	2	2	5	2	2	1	1	2	2	2	2	2	2	3	2	1	2	2	2	2	2	3	2	2	2	2	3	3	2	3	2	3	2	2	2	1	2	3	3	3	2	3
665	2022/5/27 15:55:07	455seconds	Mobile submission	Direct access	Male	Sophomore	Taijiquan and health preserving technique	2	4	3	3	2	2	2	2	3	2	3	2	2	1	2	2	2	2	2	2	2	3	3	3	2	2	2	3	2	3	2	3	2	3	2	3	3	2	3	2	2	3
666	2022/5/27 15:55:29	493seconds	Mobile submission	Direct access	Male	Sophomore	Tourism and outing	1	0	5	2	2	1	2	1	2	2	2	3	1	4	3	3	2	3	1	3	1	4	3	3	1	2	3	4	3	4	1	4	1	1	4	4	1	4	4	4	1	4
667	2022/5/27 15:55:41	500seconds	Mobile submission	Direct access	Male	Sophomore	Walking and running	1	2	3	2	2	2	1	1	2	1	2	2	2	4	3	2	1	2	1	2	2	2	2	2	1	3	2	3	1	4	2	2	1	3	2	4	1	3	3	3	2	4
668	2022/5/27 15:56:23	551seconds	Mobile submission	Direct access	Male	Sophomore	Sports dancing	1	0	1	3	2	2	2	3	3	3	2	2	2	3	2	3	2	2	2	2	2	3	2	3	2	2	2	3	2	3	2	3	2	3	3	3	2	3	3	3	2	3
669	2022/5/27 15:58:41	134seconds	Mobile submission	Direct access	Male	Sophomore	Walking and running	1	0	1	1	3	3	3	3	3	3	3	3	3	3	3	3	3	3	3	3	1	3	3	3	3	3	3	3	3	2	2	2	2	2	2	2	2	2	2	2	2	2
670	2022/6/2 8:09:59	184seconds	Wechat	N/A	Male	Sophomore	Walking and running	2	0	5	3	2	3	2	2	3	2	2	2	2	3	3	2	2	2	3	2	2	3	3	3	3	2	2	3	2	3	3	3	3	3	3	3	3	3	3	3	3	3
671	2022/6/2 8:10:06	193seconds	Wechat	N/A	Male	Sophomore	Walking and running	3	2	5	4	4	2	3	3	4	4	3	3	2	1	3	1	1	1	1	1	3	3	3	3	2	1	3	3	2	3	1	1	1	1	4	3	2	4	4	4	4	4
672	2022/6/2 8:10:07	235seconds	Wechat	N/A	Female	Sophomore	Ball games	4	4	3	3	3	3	3	3	3	3	3	3	3	1	4	2	3	2	3	2	3	2	2	2	3	2	2	2	3	2	2	2	3	2	2	2	3	2	2	3	3	1
673	2022/6/2 8:10:27	224seconds	Wechat	N/A	Female	Sophomore	Walking and running	3	2	4	2	2	2	1	2	2	2	2	2	2	3	3	2	2	2	2	2	3	3	3	3	3	2	2	3	3	2	2	2	2	2	2	2	2	2	2	2	2	2
674	2022/6/2 8:10:36	241seconds	Wechat	N/A	Male	Sophomore	Walking and running	2	1	3	3	2	1	1	1	2	3	2	2	2	3	2	1	2	2	2	2	1	3	3	3	2	1	2	2	2	3	2	1	2	2	3	4	2	3	3	3	3	3
675	2022/6/2 8:11:05	297seconds	Wechat	N/A	Female	Freshman	Ball games	2	4	5	3	3	1	1	1	3	2	2	2	1	3	3	1	1	2	2	2	2	3	3	3	2	2	2	3	2	3	2	3	2	2	2	2	2	2	3	3	2	3
676	2022/6/2 8:11:08	286seconds	Wechat	N/A	Male	Sophomore	Ball games	2	1	1	2	3	2	2	2	2	2	2	2	2	3	2	2	2	2	2	2	2	3	2	3	2	3	2	3	2	3	2	3	2	3	2	3	2	3	2	2	2	3
677	2022/6/2 8:11:18	281seconds	Wechat	N/A	Male	Sophomore	Tourism and outing	1	2	3	3	3	2	2	2	3	2	2	2	2	3	3	2	2	2	3	2	3	3	2	3	3	3	2	3	2	3	2	3	2	3	3	3	2	2	3	3	3	4
678	2022/6/2 8:11:21	270seconds	Wechat	N/A	Female	Sophomore	Taijiquan and health preserving technique	1	4	5	3	3	3	3	2	3	3	2	3	3	3	2	1	2	2	1	2	3	2	3	1	3	2	2	3	2	3	2	2	3	2	2	3	1	2	3	2	2	3
679	2022/6/2 8:11:29	313seconds	Wechat	N/A	Male	Sophomore	Tourism and outing	2	2	3	4	4	2	2	2	3	3	3	3	2	3	3	2	2	2	2	2	2	2	3	3	2	2	3	2	2	3	2	3	2	2	2	3	3	2	2	3	3	2
680	2022/6/2 8:11:50	330seconds	Wechat	N/A	Male	Sophomore	Others	3	4	4	3	2	2	2	3	3	2	3	3	2	3	2	1	2	2	2	2	2	3	3	3	2	2	2	2	3	3	2	2	2	2	3	3	3	3	3	3	2	3
681	2022/6/2 8:12:03	353seconds	Wechat	N/A	Male	Sophomore	Swimming	3	1	4	3	2	1	2	2	3	2	2	2	1	3	2	2	2	2	2	3	3	3	2	3	2	2	2	3	2	3	2	3	2	3	3	4	2	3	3	3	2	3
682	2022/6/2 8:12:12	352seconds	Wechat	N/A	Female	Freshman	Walking and running	2	2	5	3	4	3	3	3	4	4	4	4	3	2	1	1	2	2	4	1	3	1	4	4	3	2	3	3	3	2	3	2	2	2	3	3	2	3	4	3	3	3
683	2022/6/2 8:12:14	154seconds	Wechat	N/A	Male	Sophomore	Others	3	4	3	2	2	2	3	3	3	3	2	2	2	2	3	2	2	2	2	3	2	3	2	2	3	2	3	2	3	2	2	1	3	2	2	1	3	2	3	2	2	3
684	2022/6/2 8:12:21	218seconds	Wechat	N/A	Male	Sophomore	Sports dancing	3	4	3	3	3	3	3	3	3	3	2	3	2	2	1	2	2	2	2	2	2	2	2	2	2	2	2	3	2	3	2	3	2	3	3	3	2	3	2	3	2	3
685	2022/6/2 8:12:30	363seconds	Wechat	N/A	Male	Sophomore	Tourism and outing	2	1	3	2	2	1	1	1	2	2	2	2	1	3	2	1	1	1	1	2	2	3	3	2	2	1	2	2	2	3	1	2	2	2	2	3	2	2	3	3	2	3
686	2022/6/2 8:12:41	328seconds	Wechat	N/A	Male	Sophomore	Walking and running	2	2	5	3	3	2	2	3	3	3	2	2	2	2	2	1	2	2	1	1	3	3	3	3	2	2	2	3	2	3	2	2	2	2	1	3	2	3	3	3	2	3
687	2022/6/2 8:12:48	364seconds	Wechat	N/A	Male	Sophomore	Walking and running	2	1	3	3	3	2	2	2	3	3	2	3	2	3	2	2	1	2	2	2	2	2	3	3	2	2	2	3	2	3	2	3	2	2	3	3	2	2	3	2	3	2
688	2022/6/2 8:13:38	275seconds	Wechat	N/A	Male	Sophomore	Others	3	3	4	3	3	3	3	3	3	3	3	3	3	3	3	2	3	2	2	2	2	2	3	3	3	2	2	3	3	3	2	3	2	2	3	3	3	3	3	3	3	3
689	2022/6/2 8:13:41	147seconds	Wechat	N/A	Female	Sophomore	Tourism and outing	3	2	5	4	4	4	4	2	2	2	2	2	2	2	2	2	2	2	2	2	2	2	2	2	2	2	2	2	2	2	2	2	2	2	2	2	2	2	2	2	2	2
690	2022/6/2 8:13:46	427seconds	Wechat	N/A	Male	Sophomore	Ball games	4	2	5	3	3	3	3	3	3	4	4	3	2	2	2	2	2	2	2	2	2	2	3	2	2	2	2	2	2	2	2	2	2	2	2	2	2	2	3	2	3	3
691	2022/6/2 8:14:07	116seconds	Wechat	N/A	Male	Sophomore	Walking and running	2	2	3	3	3	3	3	3	3	3	3	3	3	2	2	2	2	2	2	2	2	2	2	2	2	2	2	2	2	2	3	2	2	2	3	2	3	3	4	2	2	2
692	2022/6/2 8:14:07	384seconds	Wechat	N/A	Male	Sophomore	Walking and running	2	1	3	2	2	2	1	1	2	2	1	2	1	3	2	2	2	2	2	3	2	3	2	3	2	2	2	2	2	3	2	3	2	3	2	3	2	2	3	3	3	3
693	2022/6/2 8:14:14	473seconds	Wechat	N/A	Male	Sophomore	Tourism and outing	3	3	5	3	3	2	2	2	2	2	2	2	2	3	3	1	2	2	2	2	2	3	2	3	2	3	3	3	2	3	2	3	2	2	3	3	2	3	3	3	2	3
694	2022/6/2 8:14:18	262seconds	Wechat	N/A	Male	Sophomore	Tourism and outing	1	1	5	2	3	2	2	2	3	3	3	3	2	2	2	1	2	1	2	1	3	2	3	3	2	2	3	3	3	2	2	2	2	2	2	2	3	2	3	2	3	2
695	2022/6/2 8:14:22	450seconds	Wechat	N/A	Male	Sophomore	Ball games	4	4	5	3	3	3	3	2	3	2	2	2	2	3	3	3	2	2	2	2	2	2	3	3	2	2	3	3	2	2	2	2	2	2	2	3	3	3	3	3	3	3
696	2022/6/2 8:14:27	424seconds	Wechat	N/A	Male	Sophomore	Sports dancing	3	3	5	4	3	3	1	1	4	2	3	3	1	4	4	4	1	3	1	1	1	4	2	4	1	2	1	1	1	1	1	4	1	2	2	4	3	3	3	2	2	4
697	2022/6/2 8:14:36	421seconds	Wechat	N/A	Male	Sophomore	Sports dancing	1	2	5	3	3	3	3	2	3	2	2	2	3	3	3	3	2	2	2	2	3	2	3	2	2	2	3	2	3	2	2	3	2	2	2	3	3	2	4	2	3	2
698	2022/6/2 8:14:40	244seconds	Wechat	N/A	Male	Sophomore	Walking and running	2	2	5	3	3	2	3	2	3	2	3	3	2	3	2	2	2	2	2	3	3	3	2	3	2	2	2	2	2	3	2	3	2	2	3	3	3	3	3	3	2	2
699	2022/6/2 8:14:43	331seconds	Wechat	N/A	Male	Sophomore	Walking and running	2	1	2	3	2	2	2	2	3	3	3	4	3	2	2	1	1	2	1	2	2	1	2	2	2	2	1	2	2	2	1	1	2	2	2	2	2	1	3	1	2	2
700	2022/6/2 8:14:44	378seconds	Wechat	N/A	Male	Sophomore	Sports dancing	2	2	5	3	2	1	2	2	3	2	3	2	2	4	2	1	2	2	2	2	4	3	3	4	2	2	2	3	2	3	2	3	2	2	2	3	3	3	4	3	2	2
701	2022/6/2 8:14:58	437seconds	Wechat	N/A	Male	Freshman	Walking and running	2	2	2	3	4	2	3	2	4	4	3	3	2	2	2	1	2	2	3	1	3	1	2	2	3	2	2	2	2	3	2	2	3	3	3	2	3	2	4	2	3	2
702	2022/6/2 8:15:02	106seconds	Wechat	N/A	Male	Sophomore	Taijiquan and health preserving technique	2	2	3	3	2	3	3	3	4	3	4	3	3	3	3	2	2	2	3	2	2	2	3	2	1	3	2	3	2	2	3	2	2	3	2	3	2	2	3	3	3	3
703	2022/6/2 8:15:06	427seconds	Wechat	N/A	Female	Sophomore	Walking and running	3	1	2	3	2	2	3	3	3	3	3	3	2	3	2	1	2	3	2	2	2	3	2	3	3	3	2	3	2	3	2	2	2	3	2	3	2	3	3	3	2	3
704	2022/6/2 8:15:08	179seconds	Wechat	N/A	Male	Sophomore	Swimming	1	1	5	2	2	2	2	2	2	2	2	2	2	3	3	2	2	2	2	2	2	2	3	2	2	2	2	2	2	2	2	2	2	2	2	2	2	2	2	2	2	3
705	2022/6/2 8:15:20	263seconds	Wechat	N/A	Male	Sophomore	Walking and running	2	1	2	2	3	3	2	2	2	2	2	2	2	2	3	4	4	4	4	4	4	3	1	2	2	2	4	1	3	3	1	3	1	1	1	4	1	4	4	4	1	4
706	2022/6/2 8:15:24	422seconds	Wechat	N/A	Female	Freshman	Taijiquan and health preserving technique	2	2	5	3	2	3	2	2	3	3	2	2	1	3	4	1	3	2	2	1	2	1	2	4	2	1	1	2	3	3	2	2	2	1	4	4	3	3	4	3	2	3
707	2022/6/2 8:15:26	546seconds	Wechat	N/A	Male	Sophomore	Walking and running	2	2	1	2	2	2	2	2	2	2	3	3	2	3	2	1	2	2	1	2	1	3	2	3	2	3	2	3	2	3	2	2	2	2	2	3	2	3	3	3	2	3
708	2022/6/2 8:15:41	524seconds	Wechat	N/A	Male	Sophomore	Tourism and outing	1	2	3	3	3	2	2	2	3	3	2	2	2	3	2	3	3	2	2	2	3	3	3	3	2	2	3	3	3	2	2	3	2	2	2	3	2	3	3	2	2	3
709	2022/6/2 8:15:48	139seconds	Wechat	N/A	Male	Sophomore	Ball games	5	4	4	4	4	3	3	3	4	4	4	4	4	4	4	3	3	4	2	1	3	3	2	4	2	2	2	2	2	2	2	2	4	2	4	4	4	4	4	4	3	4
710	2022/6/2 8:15:50	528seconds	Wechat	N/A	Male	Sophomore	Tourism and outing	2	4	5	3	3	3	3	3	3	3	3	3	3	3	3	2	3	3	3	2	3	2	3	3	2	2	3	2	3	3	3	3	3	2	3	3	3	2	3	3	3	3
711	2022/6/2 8:16:37	151seconds	Wechat	N/A	Male	Sophomore	Walking and running	1	2	5	2	3	2	1	1	1	1	2	3	1	2	2	1	2	2	2	2	2	3	2	3	3	2	3	3	3	2	2	3	2	2	3	2	3	2	3	3	3	3
712	2022/6/2 8:16:37	432seconds	Wechat	N/A	Male	Sophomore	Tourism and outing	3	2	3	2	2	2	2	2	2	2	2	2	2	3	2	1	2	2	2	2	2	2	2	2	2	2	2	3	2	3	2	2	2	3	2	3	2	3	3	3	2	2
713	2022/6/2 8:16:39	468seconds	Wechat	N/A	Male	Sophomore	Taijiquan and health preserving technique	2	3	5	4	3	2	3	3	4	3	3	3	2	2	3	2	2	2	1	3	3	2	2	3	2	2	3	2	2	4	3	2	2	2	4	3	3	2	3	4	3	3
714	2022/6/2 8:16:47	440seconds	Wechat	N/A	Male	Sophomore	Taijiquan and health preserving technique	2	3	5	3	2	2	3	2	3	2	3	2	2	3	2	1	1	2	2	1	2	3	2	2	2	2	2	3	2	3	2	2	2	3	2	3	2	2	3	2	2	3
715	2022/6/2 8:16:56	276seconds	Wechat	N/A	Male	Sophomore	Tourism and outing	3	1	5	4	3	2	2	2	2	2	2	2	2	1	1	1	1	1	1	1	3	2	3	3	2	2	3	2	3	2	3	3	2	2	3	3	2	2	3	3	3	3
716	2022/6/2 8:17:18	331seconds	Wechat	N/A	Male	Sophomore	Tourism and outing	2	1	3	3	2	2	3	2	3	2	2	2	1	2	2	2	2	2	2	1	2	2	2	2	2	2	2	2	2	3	2	3	2	2	3	2	3	2	3	2	2	3
717	2022/6/2 8:17:37	419seconds	Wechat	N/A	Female	Sophomore	Walking and running	2	1	5	3	3	2	2	1	2	2	3	2	1	3	2	1	1	2	1	2	2	3	2	3	1	2	2	3	1	3	1	3	1	3	3	3	2	3	3	2	2	4
718	2022/6/2 8:17:55	137seconds	Wechat	N/A	Male	Sophomore	Tourism and outing	2	2	3	2	2	1	2	2	2	2	2	2	2	2	2	2	2	2	2	2	2	3	1	3	2	2	2	2	2	2	2	2	2	2	2	3	2	3	2	2	2	2
719	2022/6/2 8:18:02	539seconds	Wechat	N/A	Male	Sophomore	Walking and running	2	1	3	2	2	1	1	1	2	2	1	2	1	4	3	2	2	2	2	2	3	3	2	4	2	3	3	4	3	4	2	2	2	3	3	3	2	3	4	3	2	3
720	2022/6/2 8:18:09	582seconds	Wechat	N/A	Male	Sophomore	Ball games	2	3	5	2	2	1	2	1	2	1	1	2	1	3	2	4	2	2	2	2	2	2	3	3	2	2	2	3	2	2	2	2	2	3	2	3	3	3	3	3	2	3
721	2022/6/2 8:18:12	275seconds	Wechat	N/A	Male	Sophomore	Ball games	3	2	2	3	2	1	2	2	3	2	2	2	2	2	2	2	2	2	2	2	3	3	2	2	3	2	3	2	3	3	3	3	3	2	2	2	3	2	3	2	3	2
722	2022/6/2 8:18:15	349seconds	Wechat	N/A	Male	Sophomore	Taijiquan and health preserving technique	2	2	3	2	2	1	2	2	2	2	2	3	2	2	3	2	3	2	3	3	3	2	3	2	3	2	3	3	2	2	2	2	2	3	2	4	2	3	2	3	2	3
723	2022/6/2 8:18:15	438seconds	Wechat	N/A	Male	Sophomore	Tourism and outing	2	2	2	3	2	1	2	1	2	2	2	2	1	3	3	3	2	2	2	2	2	2	3	3	2	2	2	2	2	2	2	1	2	1	2	3	2	2	3	2	2	2
724	2022/6/2 8:18:18	308seconds	Wechat	N/A	Male	Sophomore	Ball games	3	2	3	3	3	2	2	2	3	3	3	3	2	2	3	1	2	2	2	1	2	2	2	3	2	2	2	3	2	2	2	2	2	2	2	2	2	2	3	2	3	2
725	2022/6/2 8:18:56	502seconds	Wechat	N/A	Male	Sophomore	Taijiquan and health preserving technique	2	2	5	3	3	1	1	1	2	1	2	2	2	3	2	3	1	2	2	3	1	3	2	2	1	3	2	3	1	3	1	3	1	3	2	2	2	3	2	3	3	4
726	2022/6/2 8:19:15	197seconds	Wechat	N/A	Male	Sophomore	Walking and running	1	1	3	2	2	2	2	2	3	2	2	2	1	3	3	2	1	3	1	3	1	2	2	2	2	2	2	2	2	2	2	2	2	2	2	2	2	2	2	2	2	2
727	2022/6/2 8:19:22	643seconds	Wechat	N/A	Male	Sophomore	Taijiquan and health preserving technique	3	2	3	3	3	2	2	2	3	2	3	3	2	2	2	2	2	2	2	2	2	2	3	2	2	2	3	2	3	3	2	3	2	2	3	3	3	3	3	2	3	2
728	2022/6/2 8:19:22	566seconds	Wechat	N/A	Male	Sophomore	Walking and running	2	1	5	3	2	1	1	1	3	2	2	2	2	3	2	1	2	2	2	2	2	3	3	3	2	2	2	3	2	3	2	3	2	2	2	4	2	3	4	4	2	4
729	2022/6/2 8:19:26	241seconds	Wechat	N/A	Female	Sophomore	Ball games	2	3	5	3	3	3	3	2	3	3	3	3	2	3	3	3	3	2	2	2	2	2	3	3	1	1	3	3	3	3	3	3	3	2	2	2	3	2	3	3	2	3
730	2022/6/2 8:19:54	145seconds	Wechat	N/A	Female	Freshman	Tourism and outing	2	3	3	3	3	3	3	3	3	2	3	4	2	3	2	1	4	3	1	3	1	1	2	1	2	1	2	2	3	3	1	3	3	2	1	1	1	3	3	3	2	1
731	2022/6/2 8:19:56	146seconds	Wechat	N/A	Male	Freshman	Walking and running	1	2	3	3	3	2	2	2	2	2	2	2	2	2	2	2	2	2	2	2	2	2	2	2	2	2	2	2	2	2	2	2	2	2	2	2	2	2	2	2	2	2
732	2022/6/2 8:19:58	289seconds	Wechat	N/A	Male	Sophomore	Walking and running	2	3	5	4	3	2	3	3	3	3	3	3	3	2	2	2	2	2	3	2	3	1	4	2	3	2	3	2	2	2	2	2	3	1	3	2	3	2	3	2	3	3
733	2022/6/2 8:20:10	769seconds	Wechat	N/A	Male	Sophomore	Walking and running	3	3	3	3	3	1	2	2	3	2	3	3	2	2	4	3	2	2	2	1	2	3	2	3	3	2	2	3	3	2	2	3	2	2	3	3	2	3	3	3	2	3
734	2022/6/2 8:21:49	124seconds	Wechat	N/A	Female	Sophomore	Walking and running	5	4	4	4	4	4	4	4	4	4	4	4	4	3	3	3	3	3	3	3	3	2	2	3	4	2	2	2	3	2	2	2	2	2	2	2	2	2	2	2	2	2
735	2022/6/2 8:22:05	951seconds	Wechat	N/A	Male	Freshman	Swimming	2	4	3	3	3	2	2	2	3	2	2	2	2	2	2	3	3	3	3	2	2	2	2	3	2	2	3	2	2	3	2	3	2	3	2	3	3	2	3	2	3	2
736	2022/6/2 8:22:25	454seconds	Wechat	N/A	Male	Sophomore	Walking and running	3	2	5	3	3	2	3	3	4	3	3	3	3	2	2	3	2	3	2	2	2	3	2	2	3	2	2	3	2	3	2	3	2	2	2	3	2	3	2	3	2	3
737	2022/6/2 8:22:45	176seconds	Wechat	N/A	Male	Sophomore	Others	4	2	5	4	3	1	3	4	4	4	4	4	4	4	4	1	1	1	1	1	1	1	4	4	4	1	4	1	4	1	1	1	1	1	1	1	1	1	1	1	1	1
738	2022/6/2 8:23:14	460seconds	Wechat	N/A	Male	Sophomore	Taijiquan and health preserving technique	2	1	3	3	2	1	2	2	3	3	2	3	2	3	2	1	3	2	3	2	3	2	3	3	2	2	3	3	3	3	2	1	2	2	3	3	3	3	3	3	2	3
739	2022/6/2 8:23:15	572seconds	Wechat	N/A	Male	Sophomore	Taijiquan and health preserving technique	3	2	5	3	3	2	2	2	3	2	2	2	2	2	3	2	2	2	3	3	3	2	3	3	3	2	3	2	2	2	2	3	2	2	3	3	3	3	3	2	3	2
740	2022/6/2 8:23:28	319seconds	Wechat	N/A	Female	Sophomore	Ball games	4	4	5	2	3	3	3	2	3	3	3	3	2	3	2	2	1	2	2	3	2	2	4	3	2	2	2	3	2	3	2	3	2	2	2	3	2	3	3	4	3	3
741	2022/6/2 8:23:59	219seconds	Wechat	N/A	Male	Freshman	Others	1	1	2	2	2	2	2	1	2	2	2	2	2	4	2	2	1	2	2	2	2	2	2	2	2	2	2	2	2	2	2	2	2	2	2	2	2	2	2	2	2	2
742	2022/6/2 8:24:03	410seconds	Wechat	N/A	Male	Sophomore	Walking and running	1	1	4	3	4	2	2	3	4	4	3	3	2	1	1	2	2	1	2	2	4	1	3	3	2	1	1	2	3	3	3	4	3	2	3	2	2	2	3	3	3	2
743	2022/6/2 8:24:04	437seconds	Wechat	N/A	Male	Sophomore	Sports dancing	2	4	5	3	3	3	3	2	3	3	2	3	3	3	3	1	3	2	2	2	3	2	3	3	3	2	3	3	3	3	2	3	2	2	3	3	2	3	4	3	3	3
744	2022/6/2 8:24:20	162seconds	Wechat	N/A	Male	Sophomore	Tourism and outing	1	0	1	2	2	2	2	2	2	2	2	2	2	3	2	2	1	2	2	2	2	2	2	2	2	2	2	2	2	2	2	2	2	2	2	2	2	3	3	2	2	2
745	2022/6/2 8:24:46	427seconds	Wechat	N/A	Male	Sophomore	Sports dancing	1	2	3	3	3	2	3	3	3	3	3	3	3	3	2	2	1	1	1	1	3	2	1	2	3	2	2	3	1	3	2	2	2	3	4	2	3	3	4	3	2	2
746	2022/6/2 8:26:11	251seconds	Wechat	N/A	Male	Freshman	Walking and running	1	1	3	3	3	2	2	2	3	3	2	2	2	3	3	2	2	2	2	2	3	3	3	3	3	2	2	2	2	3	2	3	2	2	3	3	2	2	3	3	3	3
747	2022/6/2 8:26:16	336seconds	Wechat	N/A	Male	Freshman	Tourism and outing	1	2	3	3	2	1	1	2	2	3	1	2	2	2	3	3	3	2	1	1	2	3	2	3	1	3	2	3	2	3	2	3	2	3	2	3	3	3	3	3	3	2
748	2022/6/2 8:26:41	236seconds	Wechat	N/A	Female	Sophomore	Taijiquan and health preserving technique	3	1	5	3	2	2	2	1	2	2	2	2	1	1	4	3	4	2	2	1	2	2	3	3	1	2	2	2	3	3	2	3	2	3	2	2	2	3	2	2	3	2
749	2022/6/2 8:26:47	244seconds	Wechat	N/A	Female	Sophomore	Walking and running	2	2	2	3	3	2	3	2	3	3	2	2	2	2	2	1	1	2	1	2	2	2	3	2	2	2	2	2	3	3	3	1	1	1	2	3	3	2	3	2	3	3
750	2022/6/2 8:27:02	331seconds	Wechat	N/A	Male	Sophomore	Walking and running	3	4	5	3	3	3	3	3	4	4	3	3	3	2	3	1	3	1	3	1	4	2	3	3	3	2	3	2	3	2	2	2	3	2	3	3	3	2	4	1	3	2
751	2022/6/2 8:27:10	779seconds	Wechat	N/A	Male	Sophomore	Taijiquan and health preserving technique	2	3	5	3	2	1	2	2	3	3	2	3	2	3	2	3	2	1	2	2	2	3	3	2	2	2	2	3	2	3	3	3	2	2	3	4	3	2	4	3	3	3
752	2022/6/2 8:27:21	308seconds	Wechat	N/A	Male	Sophomore	Walking and running	2	2	5	3	2	3	3	3	3	3	2	3	2	3	2	2	2	2	2	2	2	3	2	3	2	3	2	3	2	3	2	3	2	3	2	3	3	2	3	3	2	3
753	2022/6/2 8:27:23	266seconds	Wechat	N/A	Male	Sophomore	Sports dancing	2	2	5	3	2	1	3	3	3	3	3	2	2	3	2	2	2	2	2	2	1	4	3	3	2	2	2	3	2	3	1	2	1	3	2	3	3	3	4	2	2	3
754	2022/6/2 8:27:40	267seconds	Wechat	N/A	Male	Sophomore	Walking and running	2	1	5	3	2	2	1	1	2	2	2	3	1	4	2	2	1	3	2	2	1	3	1	3	2	2	3	3	2	2	2	2	2	3	2	3	3	2	3	3	3	3
755	2022/6/2 8:28:05	220seconds	Wechat	N/A	Female	Freshman	Walking and running	2	3	4	4	3	3	3	3	4	3	4	3	3	2	3	1	2	1	3	1	3	3	2	2	3	2	2	3	2	2	2	2	1	3	3	2	3	2	4	2	2	3
756	2022/6/2 8:29:34	204seconds	Wechat	N/A	Male	Freshman	Walking and running	2	2	2	3	3	3	3	3	3	3	3	3	3	2	3	2	3	2	3	2	3	2	3	3	2	2	3	2	3	2	2	3	2	2	2	3	3	2	2	2	2	3
757	2022/6/2 8:29:52	251seconds	Wechat	N/A	Male	Freshman	Taijiquan and health preserving technique	2	2	4	4	4	3	2	2	3	3	3	3	3	2	3	3	3	3	3	3	3	3	3	3	3	3	3	3	3	2	2	3	3	3	3	2	2	2	2	2	3	2
758	2022/6/2 8:29:53	124seconds	Wechat	N/A	Male	Freshman	Tourism and outing	2	4	2	4	4	3	3	3	4	4	3	4	3	2	2	2	2	2	2	2	2	2	3	2	2	2	2	2	2	3	2	2	2	1	2	2	2	3	2	2	2	2
759	2022/6/2 8:31:53	418seconds	Wechat	N/A	Male	Sophomore	Walking and running	3	2	4	3	3	3	3	2	4	3	3	4	3	2	3	2	2	2	2	1	3	2	3	2	2	2	3	2	3	3	3	2	2	2	2	2	3	3	3	3	3	2
760	2022/6/2 8:32:06	500seconds	Wechat	N/A	Male	Sophomore	Sports dancing	2	4	5	3	3	1	2	2	4	3	3	3	2	2	3	1	2	1	2	1	2	1	3	2	2	1	2	1	3	2	2	1	2	1	2	2	4	3	3	1	3	2
761	2022/6/2 8:32:12	367seconds	Wechat	N/A	Female	Sophomore	Ball games	4	2	5	3	3	3	2	3	3	3	3	3	3	2	2	2	2	2	2	2	2	3	3	2	2	2	2	2	3	2	2	2	2	2	2	2	3	2	2	2	2	2
762	2022/6/2 8:32:33	618seconds	Wechat	N/A	Male	Sophomore	Tourism and outing	2	2	5	3	2	1	2	2	3	2	2	2	2	3	4	1	2	2	2	2	3	3	3	4	2	2	3	3	3	4	2	3	2	2	3	3	2	3	3	3	2	3
763	2022/6/2 8:33:41	789seconds	Wechat	N/A	Male	Sophomore	Taijiquan and health preserving technique	3	2	4	3	3	2	2	3	3	4	2	3	3	3	2	3	4	3	2	3	3	3	3	4	4	2	3	2	3	3	3	3	2	3	2	3	2	3	2	1	3	3
764	2022/6/2 8:33:58	742seconds	Wechat	N/A	Male	Sophomore	Tourism and outing	1	1	3	3	3	2	2	2	3	3	3	3	3	3	2	1	2	2	3	1	2	3	4	3	2	2	2	2	3	3	2	3	3	2	3	3	2	3	3	3	3	3
765	2022/6/2 8:33:59	824seconds	Wechat	N/A	Male	Freshman	Walking and running	1	2	5	4	3	1	2	2	2	3	2	3	2	3	3	4	3	2	2	1	3	2	3	3	2	2	3	2	3	3	2	2	3	2	2	2	3	2	3	2	3	2
766	2022/6/2 8:35:21	694seconds	Wechat	N/A	Male	Sophomore	Walking and running	2	2	4	3	3	2	3	3	3	3	3	3	2	2	2	1	2	1	3	1	3	3	3	3	2	2	3	2	3	3	2	3	2	2	3	3	3	2	3	2	2	2
767	2022/6/2 8:39:03	166seconds	Wechat	N/A	Male	Sophomore	Ball games	3	4	5	3	2	3	2	3	3	3	2	3	2	3	2	4	3	3	2	3	3	2	3	2	3	2	2	2	2	3	2	3	3	3	2	2	3	3	2	3	3	3
768	2022/6/2 8:41:04	255seconds	Wechat	N/A	Male	Sophomore	Tourism and outing	3	1	1	3	3	3	3	3	3	3	3	3	3	3	3	3	3	2	2	2	2	2	2	2	2	2	2	2	2	3	2	2	2	2	3	3	3	2	3	3	2	3
769	2022/6/2 8:43:01	363seconds	Wechat	N/A	Male	Freshman	Taijiquan and health preserving technique	3	1	2	3	3	1	2	1	3	3	2	2	2	3	2	1	2	2	2	2	3	2	3	3	2	3	2	3	3	3	3	1	3	3	4	3	3	3	3	3	3	3
770	2022/6/2 8:43:22	319seconds	Wechat	N/A	Female	Sophomore	Ball games	4	4	5	3	3	3	3	3	3	3	3	3	3	2	2	2	2	1	2	1	2	3	3	3	3	1	1	2	2	3	3	3	3	1	2	2	2	2	2	3	3	3
771	2022/6/2 8:43:49	469seconds	Wechat	N/A	Male	Sophomore	Walking and running	3	2	5	3	2	1	1	1	3	2	1	3	1	3	2	1	2	1	2	3	2	3	2	3	2	2	3	2	2	3	2	2	2	2	3	3	2	2	3	3	3	3
772	2022/6/2 8:45:42	149seconds	Wechat	N/A	Male	Sophomore	Tourism and outing	1	2	5	2	2	2	2	2	2	2	2	2	2	3	2	2	2	2	2	2	2	3	3	3	3	3	3	3	3	3	3	3	3	2	2	2	2	3	3	3	3	3
773	2022/6/2 8:46:43	364seconds	Wechat	N/A	Female	Sophomore	Ball games	4	4	4	3	3	2	2	2	2	3	3	3	2	3	2	1	1	1	1	2	2	2	2	4	2	2	3	3	2	3	2	1	1	2	1	3	2	2	4	3	2	3
774	2022/6/2 8:46:47	454seconds	Wechat	N/A	Male	Freshman	Walking and running	2	4	5	2	3	2	2	2	2	1	1	1	1	1	1	2	1	1	1	2	2	3	2	4	1	3	2	4	1	4	1	2	1	3	2	4	4	4	4	4	1	4
775	2022/6/2 8:47:13	243seconds	Wechat	N/A	Male	Freshman	Taijiquan and health preserving technique	2	4	5	3	3	3	3	3	3	3	3	3	3	3	2	2	2	2	2	2	2	2	3	4	2	2	2	2	2	2	2	2	2	2	2	2	2	2	2	2	2	2
776	2022/6/2 8:47:56	481seconds	Wechat	N/A	Male	Freshman	Tourism and outing	2	4	5	3	3	2	3	3	3	3	3	3	3	3	3	2	2	2	3	2	3	3	3	3	3	3	3	3	3	3	3	3	3	3	3	3	3	3	3	3	3	3
777	2022/6/2 8:48:26	395seconds	Wechat	N/A	Female	Sophomore	Ball games	4	4	5	3	3	2	3	2	2	3	3	3	2	3	3	1	3	2	2	1	2	2	2	3	2	2	2	3	2	2	2	2	2	2	2	2	2	2	2	2	2	2
778	2022/6/2 8:48:34	314seconds	Wechat	N/A	Female	Sophomore	Ball games	4	4	5	3	3	3	2	2	3	3	3	3	3	3	2	1	2	2	3	3	2	2	2	4	2	2	2	3	2	4	2	3	2	3	3	3	2	2	3	3	2	3
779	2022/6/2 8:49:44	109seconds	Wechat	N/A	Male	Freshman	Walking and running	2	1	3	3	3	3	3	2	3	2	2	3	3	3	3	3	3	2	3	2	3	3	2	2	3	3	2	2	2	3	3	2	2	3	3	2	2	2	2	3	3	2
780	2022/6/2 8:50:03	657seconds	Wechat	N/A	Male	Freshman	Tourism and outing	1	1	1	3	3	3	3	3	3	3	3	3	3	2	2	2	2	2	2	1	3	2	3	3	2	2	3	2	3	2	2	2	2	2	2	2	4	2	4	3	3	1
781	2022/6/2 8:50:52	204seconds	Wechat	N/A	Female	Sophomore	Ball games	4	4	5	3	4	3	2	3	4	2	4	4	3	3	4	4	4	4	4	3	4	3	3	4	3	3	3	4	2	3	4	2	3	3	4	3	3	3	2	3	4	2
782	2022/6/2 8:51:21	793seconds	Wechat	N/A	Male	Freshman	Walking and running	2	1	3	3	3	3	3	3	3	3	3	3	3	3	2	1	1	1	1	1	2	2	3	2	1	2	2	3	2	3	1	2	1	2	2	3	3	3	3	2	2	3
783	2022/6/2 8:52:26	188seconds	Wechat	N/A	Male	Sophomore	Taijiquan and health preserving technique	3	2	5	4	4	4	4	4	4	4	4	4	4	1	3	1	2	1	1	1	2	1	3	1	1	1	1	1	2	2	1	1	1	1	1	1	1	1	1	1	1	1
784	2022/6/2 8:52:43	463seconds	Wechat	N/A	Male	Sophomore	Walking and running	3	3	5	3	3	3	2	2	3	3	3	3	2	2	2	2	2	2	2	2	2	2	1	2	2	3	3	3	1	2	2	2	2	3	3	3	3	2	2	2	2	2
785	2022/6/2 8:52:58	228seconds	Wechat	N/A	Female	Freshman	Walking and running	3	2	2	3	3	2	2	2	3	3	3	3	1	3	3	3	2	2	2	1	2	3	2	3	1	2	3	4	1	3	3	2	3	2	3	2	3	3	2	4	2	2
786	2022/6/2 8:53:39	263seconds	Wechat	N/A	Male	Freshman	Walking and running	2	1	5	3	3	2	2	2	3	3	3	3	3	2	2	1	2	2	2	2	2	2	3	3	2	2	2	2	3	2	2	2	2	2	2	3	3	3	3	2	3	2
787	2022/6/2 8:55:29	335seconds	Wechat	N/A	Male	Freshman	Walking and running	2	1	5	3	2	2	2	2	2	2	2	2	2	3	1	1	1	2	1	1	1	2	2	3	1	2	2	3	2	3	1	2	1	2	2	3	2	2	3	2	2	3
788	2022/6/2 8:55:40	215seconds	Wechat	N/A	Male	Freshman	Walking and running	2	4	5	4	3	2	2	2	4	4	4	4	2	1	4	4	4	2	1	2	2	2	2	1	1	1	2	3	1	2	1	2	1	2	1	3	2	3	3	3	2	3
789	2022/6/2 8:58:26	671seconds	Wechat	N/A	Male	Sophomore	Walking and running	1	2	2	2	3	2	2	3	2	3	3	3	1	2	1	3	2	2	2	4	3	3	2	3	2	2	2	2	3	3	2	2	2	3	3	3	3	2	3	3	2	3
790	2022/6/2 9:00:02	938seconds	Wechat	N/A	Female	Freshman	Sports dancing	3	3	5	3	3	2	2	1	3	3	3	2	2	3	2	1	2	2	2	2	3	2	3	4	2	1	2	2	3	3	2	2	2	2	2	4	3	2	3	2	2	2
791	2022/6/2 9:04:28	548seconds	Wechat	N/A	Female	Sophomore	Ball games	3	3	2	3	3	2	3	2	3	3	3	3	3	2	3	1	3	2	3	1	3	2	3	2	3	2	3	2	3	2	3	3	3	3	3	2	3	2	3	2	3	3
792	2022/6/2 9:05:32	371seconds	Wechat	N/A	Female	Sophomore	Ball games	4	3	5	1	2	1	1	1	3	2	3	3	1	2	4	1	2	1	1	1	4	1	3	3	1	1	4	1	3	1	3	1	4	1	1	1	4	1	4	1	4	1
793	2022/6/2 9:07:29	472seconds	Wechat	N/A	Male	Sophomore	Walking and running	3	1	5	4	4	2	3	3	4	3	3	3	3	3	3	1	2	1	2	1	3	1	3	1	3	1	3	2	3	1	3	3	3	2	3	3	3	2	3	3	3	2
794	2022/6/2 9:10:11	186seconds	Wechat	N/A	Female	Sophomore	Ball games	5	4	5	4	4	4	4	4	4	4	4	4	4	1	1	1	1	1	1	1	1	1	1	1	1	1	1	1	1	1	1	1	1	1	1	1	1	1	1	1	1	1
795	2022/6/2 9:12:29	433seconds	Wechat	N/A	Male	Sophomore	Others	1	1	2	3	3	3	3	3	3	3	2	3	3	2	3	1	2	2	2	1	3	3	2	3	2	1	2	2	3	2	2	3	2	2	3	3	3	2	4	3	2	2
796	2022/6/2 9:12:35	126seconds	Wechat	N/A	Male	Sophomore	Tourism and outing	4	3	4	3	3	3	3	3	3	3	3	4	3	3	3	3	3	3	3	3	3	3	3	3	3	3	3	3	3	3	3	3	3	3	2	2	2	2	2	3	2	3
797	2022/6/2 9:15:09	449seconds	Wechat	N/A	Female	Sophomore	Ball games	4	3	2	3	3	1	2	2	2	2	2	2	1	4	1	2	3	2	2	2	3	2	3	3	3	2	2	2	3	3	3	2	2	2	2	3	3	2	3	3	2	2
798	2022/6/2 9:16:06	172seconds	Wechat	N/A	Male	Sophomore	Taijiquan and health preserving technique	2	2	5	3	3	2	3	3	3	3	3	3	3	3	3	2	3	2	2	2	2	2	2	3	2	2	3	3	3	3	2	2	2	3	2	2	3	3	2	2	2	2
799	2022/6/2 9:16:25	452seconds	Wechat	N/A	Male	Sophomore	Walking and running	1	2	3	3	3	3	2	2	3	3	2	3	2	1	2	1	2	2	2	1	3	3	3	3	2	2	2	3	2	3	2	3	2	2	2	3	2	2	3	2	2	3
800	2022/6/2 9:17:06	233seconds	Wechat	N/A	Female	Sophomore	Taijiquan and health preserving technique	2	1	5	3	2	2	2	2	3	3	3	3	2	2	2	3	3	3	3	3	4	2	2	3	3	2	2	2	2	2	2	2	2	2	2	2	2	2	2	2	2	2
801	2022/6/2 9:17:10	202seconds	Wechat	N/A	Male	Sophomore	Ball games	4	3	5	3	3	3	3	3	3	3	3	3	4	1	2	2	1	1	3	1	4	1	4	4	3	1	3	2	3	1	2	2	2	2	1	2	4	2	2	2	3	2
802	2022/6/2 9:25:05	171seconds	Wechat	N/A	Male	Sophomore	Walking and running	3	1	3	3	3	3	3	3	3	3	3	3	3	3	2	2	2	2	2	3	3	2	2	2	2	2	2	2	2	2	3	3	3	2	2	2	2	2	2	2	2	2
803	2022/6/2 9:26:36	199seconds	Wechat	N/A	Male	Sophomore	Ball games	4	4	5	4	4	3	3	2	3	3	2	2	2	2	2	2	2	2	2	2	2	2	2	2	2	2	2	2	2	2	2	2	2	2	1	2	2	2	3	3	2	3
804	2022/6/2 9:35:09	460seconds	Wechat	N/A	Male	Sophomore	Others	3	4	5	3	2	2	2	2	2	3	2	3	2	3	3	2	3	3	2	2	2	2	3	3	3	2	2	3	3	3	2	2	2	2	3	3	3	3	4	3	3	3
805	2022/6/2 9:36:16	153seconds	Wechat	N/A	Female	Sophomore	Fitness equipment activities	3	2	3	3	3	3	3	3	3	3	3	3	3	3	2	2	2	2	2	2	2	2	2	2	2	2	2	2	2	2	2	2	2	2	2	2	2	2	2	2	2	2
806	2022/6/2 9:37:15	208seconds	Wechat	N/A	Female	Sophomore	Taijiquan and health preserving technique	4	4	5	4	4	4	4	4	4	4	4	4	4	1	2	3	2	3	2	3	2	3	3	2	3	2	3	2	3	3	2	3	4	2	4	1	3	2	4	2	3	4
807	2022/6/2 9:38:20	250seconds	Wechat	N/A	Female	Sophomore	Taijiquan and health preserving technique	4	4	5	4	4	4	4	2	4	4	4	4	3	3	1	1	3	1	3	1	1	1	1	4	1	1	1	1	1	1	1	1	1	1	1	1	1	1	4	1	1	1
808	2022/6/2 9:47:06	227seconds	Wechat	N/A	Male	Freshman	Taijiquan and health preserving technique	2	1	3	4	4	4	4	4	4	4	4	4	4	1	1	1	1	1	1	1	1	4	3	4	3	1	1	1	1	1	1	1	1	1	1	1	1	2	4	1	1	1
809	2022/6/2 9:47:24	303seconds	Wechat	N/A	Male	Freshman	Walking and running	2	2	3	4	3	2	3	2	4	4	3	4	2	2	1	1	1	1	1	1	2	2	2	2	1	1	1	2	2	3	2	2	1	1	2	3	2	3	3	3	1	3
810	2022/6/2 9:47:36	377seconds	Wechat	N/A	Male	Sophomore	Walking and running	2	2	5	3	3	2	2	2	3	2	2	2	2	3	2	2	2	2	2	2	3	3	2	3	2	2	2	3	3	3	3	2	3	3	2	3	3	3	4	2	3	3
811	2022/6/2 9:47:55	407seconds	Wechat	N/A	Female	Sophomore	Walking and running	3	3	3	4	4	4	4	3	3	3	2	3	3	3	3	2	2	2	2	2	3	3	2	3	2	2	2	3	2	3	2	3	2	2	2	3	2	3	3	3	2	3
812	2022/6/2 9:48:48	309seconds	Wechat	N/A	Male	Sophomore	Tourism and outing	3	3	2	3	3	1	2	2	3	2	2	2	1	3	2	1	2	2	2	2	3	2	2	2	2	2	2	3	2	2	2	2	2	2	2	3	2	2	2	2	2	3
813	2022/6/2 9:50:13	463seconds	Wechat	N/A	Female	Sophomore	Others	4	4	4	4	3	3	3	3	3	3	2	3	3	3	3	3	3	2	3	2	1	2	2	2	1	2	2	2	2	2	2	2	2	2	1	2	2	1	1	2	2	2
814	2022/6/2 9:50:48	139seconds	Wechat	N/A	Female	Sophomore	Fitness equipment activities	4	4	5	4	4	4	4	4	4	4	4	4	4	4	4	4	4	4	4	4	4	4	4	4	4	4	4	4	4	4	4	4	4	4	4	4	4	4	4	4	4	4
815	2022/6/2 9:52:03	239seconds	Wechat	N/A	Male	Sophomore	Ball games	2	4	4	3	3	2	3	2	3	3	3	2	3	2	3	3	2	2	3	2	3	3	3	3	3	3	3	3	3	3	3	3	3	3	3	3	3	3	2	3	2	2
816	2022/6/2 9:54:25	148seconds	Wechat	N/A	Male	Sophomore	Tourism and outing	1	0	1	4	4	1	2	2	2	2	2	2	2	2	2	2	2	2	2	2	2	2	2	2	2	2	2	2	2	2	2	3	2	2	2	2	2	2	2	2	2	2
817	2022/6/2 9:55:33	486seconds	Wechat	N/A	Male	Sophomore	Ball games	2	2	5	2	3	2	2	2	2	2	2	2	2	3	3	2	2	2	2	2	2	3	2	2	2	3	2	3	3	3	2	3	2	3	2	3	2	3	3	3	3	3
818	2022/6/2 9:55:44	398seconds	Wechat	N/A	Male	Sophomore	Tourism and outing	2	3	5	3	2	2	1	1	3	1	1	2	1	3	3	1	2	2	2	2	3	2	3	2	2	2	2	3	2	2	2	3	2	2	2	2	2	2	2	2	2	2
819	2022/6/2 9:59:08	188seconds	Wechat	N/A	Male	Freshman	Taijiquan and health preserving technique	1	2	4	2	2	2	2	2	2	2	2	2	2	2	2	2	1	2	2	2	2	2	2	2	2	2	2	2	2	2	2	2	2	2	2	2	2	2	2	2	2	2
820	2022/6/2 10:01:17	364seconds	Wechat	N/A	Male	Sophomore	Walking and running	3	1	5	3	2	1	2	2	2	2	2	3	2	3	3	2	1	2	1	2	1	3	2	2	1	2	3	3	1	3	2	2	1	3	3	3	2	2	3	3	2	3
821	2022/6/2 10:02:47	256seconds	Wechat	N/A	Male	Sophomore	Walking and running	2	1	1	3	3	3	3	3	3	3	3	3	3	2	2	2	2	2	2	2	2	2	2	2	2	2	2	2	2	2	2	2	2	2	2	2	2	2	2	2	2	2
822	2022/6/2 10:05:55	203seconds	Wechat	N/A	Male	Sophomore	Tourism and outing	2	2	1	3	3	1	2	1	3	3	4	3	2	2	2	1	2	2	3	1	3	2	2	2	2	2	2	3	2	1	2	2	1	2	1	2	1	2	2	2	2	2
823	2022/6/2 10:06:43	207seconds	Wechat	N/A	Male	Sophomore	Walking and running	4	2	2	3	3	2	2	2	3	2	2	2	2	3	2	2	2	2	2	2	3	3	2	2	3	2	4	3	3	3	3	3	2	3	4	3	2	3	4	4	3	4
824	2022/6/2 10:11:36	267seconds	Wechat	N/A	Female	Sophomore	Walking and running	2	3	5	3	2	2	3	3	3	3	3	3	3	3	2	2	2	2	2	2	2	3	3	2	2	2	2	2	2	3	3	3	3	2	2	2	2	3	3	2	2	2
825	2022/6/2 10:13:37	158seconds	Wechat	N/A	Male	Freshman	Swimming	2	2	3	3	2	2	1	1	2	2	2	2	1	3	3	2	2	2	2	2	3	2	2	2	2	2	2	2	2	2	2	2	2	2	2	2	2	2	2	2	2	2
826	2022/6/2 10:24:09	251seconds	Wechat	N/A	Male	Sophomore	Walking and running	1	2	2	3	2	2	3	2	3	3	3	3	3	2	3	2	2	2	2	2	2	2	2	2	2	2	3	2	2	2	2	2	2	2	2	2	2	2	2	2	2	2
827	2022/6/2 10:25:48	411seconds	Wechat	N/A	Male	Sophomore	Walking and running	1	3	2	3	3	1	2	2	2	2	2	2	2	2	2	2	2	2	2	2	2	2	2	2	2	2	2	2	2	2	2	2	2	2	2	2	2	2	2	2	2	2
828	2022/6/2 10:30:47	370seconds	Wechat	N/A	Male	Sophomore	Taijiquan and health preserving technique	1	2	5	3	2	2	2	2	2	2	3	3	2	2	3	2	2	2	2	2	2	2	2	3	2	3	2	2	2	3	2	3	2	3	3	3	2	3	3	3	2	3
829	2022/6/2 10:31:41	156seconds	Wechat	N/A	Female	Sophomore	Swimming	3	3	2	4	4	4	4	4	4	4	4	4	4	2	2	1	2	1	3	1	1	1	3	1	3	1	3	1	4	1	4	1	3	1	1	1	4	1	1	1	3	1
830	2022/6/2 10:31:45	310seconds	Wechat	N/A	Female	Sophomore	Fitness equipment activities	5	4	5	3	4	2	2	2	3	3	3	2	2	2	3	2	3	2	3	2	3	2	2	3	3	2	3	2	3	3	3	2	3	2	1	3	3	2	3	2	3	2
831	2022/6/2 10:31:58	175seconds	Wechat	N/A	Female	Freshman	Walking and running	2	0	5	2	3	2	2	2	2	2	2	2	2	3	2	3	3	3	3	2	3	2	3	2	2	2	3	2	3	3	2	3	2	3	2	3	2	3	2	3	2	3
832	2022/6/2 10:33:47	396seconds	Wechat	N/A	Male	Sophomore	Walking and running	1	1	3	2	2	2	2	2	2	2	2	2	2	3	3	2	1	2	1	1	2	3	2	2	1	3	2	3	2	3	2	3	2	3	2	3	2	3	3	3	2	3
833	2022/6/2 10:35:47	289seconds	Wechat	N/A	Male	Sophomore	Walking and running	3	2	4	4	3	1	2	3	3	3	2	2	1	3	3	2	3	3	1	2	2	3	3	3	2	2	2	3	2	3	2	2	2	2	2	3	2	2	3	3	3	3
834	2022/6/2 10:42:50	594seconds	Wechat	N/A	Female	Sophomore	Walking and running	5	3	5	3	3	1	3	3	3	3	3	4	2	3	3	1	2	1	2	1	3	2	3	2	1	2	1	1	2	2	2	2	1	1	2	2	3	2	3	2	2	2
835	2022/6/2 10:50:24	322seconds	Wechat	N/A	Female	Sophomore	Sports dancing	4	2	3	3	3	4	2	2	3	3	2	3	2	3	1	1	1	1	1	2	1	1	1	1	1	2	1	2	2	3	1	3	1	1	1	3	3	2	1	2	1	3
836	2022/6/2 11:01:29	319seconds	Wechat	N/A	Male	Freshman	Walking and running	2	2	5	4	3	2	2	2	4	2	2	4	2	2	2	1	1	2	1	2	3	3	2	2	3	3	3	3	3	3	2	3	1	3	4	4	2	2	3	4	2	4
837	2022/6/2 11:19:43	470seconds	Wechat	N/A	Male	Freshman	Tourism and outing	2	2	3	3	3	4	4	3	4	4	3	3	4	2	2	1	3	2	3	2	3	1	3	2	3	2	3	2	3	2	2	2	2	1	2	3	3	1	3	3	2	2
838	2022/6/2 11:23:30	428seconds	Wechat	N/A	Female	Sophomore	Ball games	4	4	5	3	2	2	2	2	3	3	2	3	2	3	3	3	2	3	2	3	2	3	2	2	2	3	3	3	3	2	2	2	3	2	2	2	2	2	2	2	2	2
839	2022/6/2 11:27:19	201seconds	Wechat	N/A	Female	Sophomore	Sports dancing	2	0	1	2	3	2	3	3	2	3	3	3	2	3	3	2	3	3	4	3	4	3	4	3	3	4	3	4	3	4	3	4	3	4	3	3	3	3	3	4	3	3
840	2022/6/2 11:49:26	317seconds	Wechat	N/A	Male	Sophomore	Others	5	2	5	3	3	2	3	4	4	4	3	3	3	2	3	3	4	3	3	2	3	2	3	3	3	2	3	3	4	3	3	3	3	2	2	2	3	3	3	2	4	2
841	2022/6/2 15:14:25	405seconds	Wechat	N/A	Female	Freshman	Walking and running	2	2	4	3	2	1	2	1	3	2	2	2	1	4	2	1	2	3	2	1	2	3	3	4	2	2	1	3	2	4	2	1	2	4	2	4	2	2	4	4	1	3
842	2022/6/2 19:31:34	480seconds	Wechat	N/A	Female	Sophomore	Ball games	5	4	5	3	3	3	3	3	3	3	3	3	3	2	3	2	2	2	2	2	2	2	3	2	2	2	2	2	2	2	2	2	2	2	2	2	2	2	2	2	2	2
843	2022/6/7 6:40:25	218seconds	Wechat	N/A	Male	Sophomore	Tourism and outing	2	2	1	3	2	2	3	2	3	3	3	2	2	2	2	2	2	3	2	2	2	2	2	2	2	2	2	1	2	2	2	2	3	2	2	2	3	2	2	2	3	2
844	2022/6/8 15:54:36	195seconds	Wechat	N/A	Female	Sophomore	Fitness equipment activities	4	4	4	4	4	4	4	4	4	4	4	4	4	4	4	4	2	4	3	1	3	1	4	4	3	1	3	2	3	4	3	2	2	2	3	4	2	2	3	2	3	4
845	2022/6/8 15:54:37	185seconds	Wechat	N/A	Female	Sophomore	Ball games	3	4	5	3	2	1	3	1	2	2	3	4	3	2	3	1	2	2	2	1	2	1	3	2	2	2	2	2	2	2	2	2	2	2	2	2	2	2	2	2	2	2
846	2022/6/8 15:55:26	251seconds	Wechat	N/A	Female	Sophomore	Ball games	4	3	5	3	3	3	3	3	3	3	3	3	3	3	4	2	3	3	2	3	3	3	3	2	3	3	2	3	2	3	3	3	3	3	4	3	3	3	2	3	3	2
847	2022/6/8 15:55:30	233seconds	Wechat	N/A	Female	Sophomore	Ball games	4	4	5	3	3	3	3	3	3	3	3	3	3	2	2	2	2	3	3	3	3	2	2	2	2	2	2	2	2	2	2	2	2	2	2	2	2	2	2	2	2	2
848	2022/6/8 15:57:48	294seconds	Wechat	N/A	Female	Sophomore	Ball games	4	4	4	4	4	1	3	3	4	4	3	4	3	2	3	1	2	2	2	1	2	2	2	2	2	1	2	1	2	2	1	2	1	2	3	2	3	2	3	3	2	3
849	2022/6/8 16:04:13	447seconds	Wechat	N/A	Female	Sophomore	Ball games	5	4	4	3	3	3	3	3	3	3	3	4	3	2	3	2	3	3	4	3	4	3	4	3	3	2	3	2	4	2	2	2	3	2	2	2	3	2	3	2	3	2
850	2022/6/8 16:13:53	374seconds	Wechat	N/A	Female	Sophomore	Ball games	5	3	4	3	3	2	3	3	3	3	3	3	3	3	1	1	1	2	1	1	1	2	3	2	2	2	3	2	2	1	1	2	2	2	2	3	3	3	3	2	3	2
851	2022/6/8 16:22:54	150seconds	Wechat	N/A	Female	Sophomore	Ball games	5	4	5	3	3	3	3	3	3	3	3	3	3	3	1	1	2	2	2	2	2	2	2	2	2	2	2	2	2	2	2	2	2	2	2	2	2	2	2	2	2	2
852	2022/6/8 16:27:27	335seconds	Wechat	N/A	Female	Sophomore	Ball games	5	4	5	4	3	3	4	3	3	4	4	4	3	1	2	1	1	2	2	2	2	1	2	2	2	2	2	1	2	2	2	2	1	1	3	3	2	2	4	3	2	2
853	2022/6/8 16:34:37	408seconds	Wechat	N/A	Female	Sophomore	Ball games	4	4	5	2	1	1	2	1	2	4	2	2	2	3	3	1	3	1	3	1	3	3	3	3	3	2	3	1	3	3	3	1	3	1	3	3	4	1	4	3	3	2
854	2022/6/8 16:38:29	200seconds	Wechat	N/A	Female	Sophomore	Ball games	4	4	5	3	3	3	3	3	3	3	3	3	3	3	3	3	3	3	3	3	3	3	3	3	3	3	3	3	3	3	3	3	3	3	3	3	3	3	3	1	2	2
855	2022/5/11 9:39:45	138seconds	Wechat	N/A	Female	Sophomore	Ball games	4	4	4	4	4	4	4	4	4	4	4	4	4	3	2	4	4	2	2	4	3	2	2	2	2	3	3	3	3	3	3	3	3	3	3	3	3	3	3	3	3	3
856	2022/5/11 9:40:33	192seconds	Wechat	N/A	Male	Sophomore	Walking and running	5	3	2	3	3	3	3	3	3	3	3	3	3	4	4	4	4	4	4	4	2	4	3	2	4	3	3	3	3	3	3	3	3	4	4	4	3	4	1	4	2	3
857	2022/5/11 9:40:35	175seconds	Wechat	N/A	Female	Sophomore	Ball games	4	4	4	3	3	3	3	3	2	2	3	3	2	4	2	4	4	4	4	4	4	4	4	4	4	4	4	4	4	4	4	4	4	4	4	4	4	4	4	4	4	4
858	2022/5/11 9:41:36	150seconds	Mobile submission	Direct access	Female	Sophomore	Ball games	4	4	2	4	4	4	4	4	4	4	4	4	4	3	5	5	4	3	4	4	4	4	4	4	4	4	4	4	4	4	4	4	4	4	4	4	4	4	4	4	4	4
859	2022/5/11 9:42:20	215seconds	Wechat	N/A	Female	Sophomore	Ball games	4	4	4	4	4	2	2	2	2	1	1	1	1	4	1	4	4	4	4	4	4	4	4	4	4	4	4	4	4	4	4	4	4	4	4	4	4	4	4	4	4	4
860	2022/5/11 9:42:40	135seconds	Wechat	N/A	Female	Sophomore	Ball games	4	4	2	3	3	3	3	2	2	2	2	2	2	3	3	3	3	3	3	3	3	4	4	3	4	4	3	4	4	4	3	3	4	4	3	3	4	4	4	4	4	4
861	2022/5/11 9:44:25	217seconds	Wechat	N/A	Female	Sophomore	Ball games	4	4	2	4	4	4	4	3	4	4	4	4	4	3	3	5	3	3	3	5	3	3	3	3	3	3	3	3	3	3	3	3	3	3	3	3	3	3	3	3	3	3
862	2022/5/11 9:46:19	435seconds	Mobile submission	Direct access	Female	Sophomore	Walking and running	5	4	4	4	4	3	4	1	2	2	3	2	2	4	4	5	5	3	3	3	4	2	4	4	5	4	4	3	4	3	4	4	4	3	3	3	3	4	2	3	3	3
863	2022/5/11 9:46:51	246seconds	Mobile submission	Direct access	Female	Sophomore	Ball games	4	4	4	3	3	3	3	3	3	3	3	3	3	4	4	4	4	4	5	4	5	4	4	4	5	4	4	3	4	4	4	4	4	4	4	4	4	4	4	4	4	4
864	2022/5/11 9:48:01	441seconds	Wechat	N/A	Female	Sophomore	Ball games	4	4	2	3	3	3	3	3	3	3	3	3	3	4	4	4	4	4	4	4	4	4	4	4	4	4	4	4	4	4	4	4	4	4	4	4	4	4	4	4	4	4
865	2022/5/11 9:48:47	259seconds	Mobile submission	Direct access	Female	Sophomore	Ball games	5	4	2	4	4	3	3	3	4	4	4	4	3	5	3	5	3	5	4	4	1	5	2	5	4	5	5	5	3	5	3	1	2	5	5	4	1	5	1	5	1	4
866	2022/5/11 9:51:09	391seconds	Wechat	N/A	Female	Sophomore	Ball games	3	4	5	3	3	2	3	3	3	3	3	3	3	5	5	5	4	5	4	5	4	5	5	5	4	5	5	5	4	4	4	5	4	5	5	4	4	4	2	4	3	3
867	2022/5/11 9:52:01	205seconds	Wechat	N/A	Female	Sophomore	Walking and running	4	4	5	4	4	4	4	4	4	4	4	4	4	3	4	4	5	5	5	5	5	5	5	5	5	5	5	5	5	5	5	5	5	5	5	5	5	3	5	3	5	3
868	2022/5/11 9:54:32	202seconds	Wechat	N/A	Male	Sophomore	Walking and running	3	3	2	3	3	3	2	3	4	4	3	4	3	4	5	4	1	5	5	5	5	1	4	2	5	5	3	3	3	5	3	5	5	5	4	5	5	4	5	5	4	4
869	2022/5/11 9:55:18	347seconds	Wechat	N/A	Female	Sophomore	Ball games	3	4	2	4	3	2	3	3	4	4	3	3	2	3	3	5	5	4	4	5	3	3	2	3	3	5	3	4	5	3	5	4	4	5	2	4	3	4	1	4	5	4
870	2022/5/11 9:56:13	604seconds	Wechat	N/A	Female	Sophomore	Ball games	2	4	2	3	2	2	3	2	2	2	2	2	2	4	2	4	4	4	4	4	4	4	4	3	4	3	4	3	4	3	4	2	4	3	4	3	4	3	3	3	4	3
871	2022/5/11 9:57:18	299seconds	Wechat	N/A	Male	Sophomore	Walking and running	1	0	3	2	2	1	2	1	2	2	1	2	1	2	5	5	5	4	5	4	4	3	3	3	4	4	3	3	3	3	4	4	4	3	4	2	4	4	3	4	4	2
872	2022/5/11 9:58:49	386seconds	Wechat	N/A	Female	Sophomore	Ball games	4	4	2	3	2	2	2	2	2	2	3	2	2	4	4	5	3	2	3	5	4	3	2	2	2	4	2	4	3	4	4	4	3	4	2	4	2	3	2	4	2	4
873	2022/5/11 9:58:50	310seconds	Wechat	N/A	Female	Sophomore	Ball games	4	4	2	4	3	3	3	3	3	4	4	4	4	3	3	5	4	4	1	5	1	2	3	1	3	3	2	3	3	3	1	4	1	3	2	1	1	3	1	3	4	3
874	2022/5/11 10:00:50	204seconds	Wechat	N/A	Female	Sophomore	Ball games	5	4	2	4	4	4	4	4	4	4	4	4	4	5	5	5	5	5	5	5	5	5	5	5	5	5	5	5	5	5	5	5	5	5	5	5	5	5	5	5	5	5
875	2022/5/11 10:01:26	152seconds	Wechat	N/A	Female	Sophomore	Ball games	2	3	2	4	4	4	3	3	3	3	4	3	3	4	4	5	4	4	4	4	5	4	4	4	4	4	4	3	5	4	4	4	5	4	4	4	5	4	4	5	4	5
876	2022/5/11 10:02:53	143seconds	Wechat	N/A	Female	Sophomore	Ball games	4	4	5	4	4	3	3	3	3	3	3	3	3	4	4	4	4	4	4	4	4	4	4	4	4	4	4	4	4	4	4	4	4	4	4	3	3	2	3	3	3	3
877	2022/5/11 10:07:43	456seconds	Wechat	N/A	Female	Sophomore	Fitness equipment activities	4	4	4	4	4	4	4	4	4	4	4	4	4	5	3	5	3	3	3	5	3	5	3	3	3	5	3	5	3	5	4	5	4	5	3	5	3	5	3	5	3	5
878	2022/5/11 10:20:26	178seconds	Mobile submission	Direct access	Female	Sophomore	Walking and running	1	1	5	2	2	2	2	2	2	2	2	2	2	3	3	4	3	3	3	3	3	3	3	3	3	3	3	3	3	2	3	2	3	2	3	2	4	3	2	3	3	2
879	2022/5/11 10:21:14	210seconds	Mobile submission	Direct access	Male	Sophomore	Ball games	4	3	5	3	2	2	2	2	3	3	2	3	2	3	4	4	4	4	4	4	4	4	4	4	4	4	4	4	4	4	4	4	4	4	4	4	4	4	3	4	4	4
880	2022/5/11 10:21:34	250seconds	Mobile submission	Direct access	Male	Sophomore	Ball games	2	2	5	3	3	3	3	3	3	3	3	3	3	3	4	4	4	4	5	5	4	4	2	2	3	4	4	4	4	3	4	4	4	4	4	4	3	4	2	4	4	4
881	2022/5/11 10:21:39	246seconds	Mobile submission	Direct access	Male	Sophomore	Walking and running	1	2	3	4	4	3	4	3	3	4	3	3	3	4	1	4	3	4	3	5	1	4	2	2	4	4	3	4	4	3	4	4	4	4	4	5	4	4	4	3	4	4
882	2022/5/11 10:21:42	242seconds	Mobile submission	Direct access	Male	Sophomore	Ball games	1	2	5	2	2	2	2	2	3	3	3	3	3	4	4	4	4	5	4	3	2	4	3	2	4	3	5	3	4	2	4	2	4	4	4	2	4	3	2	2	4	2
883	2022/5/11 10:21:42	232seconds	Mobile submission	Direct access	Male	Sophomore	Sports dancing	3	2	5	3	3	2	3	3	3	3	4	3	2	3	3	4	5	4	5	3	3	4	3	4	3	4	3	3	4	3	3	4	4	3	4	4	4	4	3	4	4	3
884	2022/5/11 10:21:44	252seconds	Mobile submission	Direct access	Female	Sophomore	Tourism and outing	4	2	5	3	2	2	2	2	3	3	2	2	2	5	2	4	5	4	4	4	5	3	2	3	5	3	2	2	5	3	4	2	5	4	4	2	3	4	2	2	4	2
885	2022/5/11 10:21:47	243seconds	Mobile submission	Direct access	Male	Sophomore	Tourism and outing	4	1	5	2	3	2	2	3	4	4	3	3	2	1	5	4	5	4	5	5	5	2	2	2	4	5	5	2	4	2	4	2	5	4	4	2	5	2	1	1	5	1
886	2022/5/11 10:21:51	228seconds	Mobile submission	Direct access	Male	Sophomore	Tourism and outing	1	2	5	3	3	2	3	3	4	3	3	3	3	3	3	4	4	4	4	4	2	4	3	3	4	4	4	3	4	3	3	4	4	3	3	2	2	3	2	3	3	2
887	2022/5/11 10:21:59	186seconds	Mobile submission	Direct access	Male	Sophomore	Walking and running	1	1	5	3	3	2	2	2	3	2	2	2	2	3	3	3	3	4	4	4	4	3	3	3	3	3	3	3	3	3	3	3	3	3	3	3	3	3	3	3	3	3
888	2022/5/11 10:22:25	279seconds	Mobile submission	Direct access	Female	Sophomore	Tourism and outing	1	1	1	3	2	1	3	3	2	3	2	3	1	2	4	4	2	4	5	4	4	3	5	3	4	2	4	2	4	2	3	4	4	2	2	3	4	4	2	4	3	4
889	2022/5/11 10:22:27	294seconds	Mobile submission	Direct access	Male	Sophomore	Tourism and outing	2	2	5	3	2	3	3	2	3	2	2	3	2	3	4	4	4	4	4	5	3	4	2	3	4	5	2	4	4	4	4	3	4	4	4	4	1	4	2	2	2	4
890	2022/5/11 10:22:33	283seconds	Mobile submission	Direct access	Male	Sophomore	Walking and running	1	1	3	3	3	2	2	2	4	3	3	3	2	4	5	5	5	5	5	5	5	5	5	4	5	4	4	4	5	4	5	5	5	4	4	2	3	3	3	4	4	4
891	2022/5/11 10:22:37	309seconds	Mobile submission	Direct access	Male	Sophomore	Walking and running	3	2	3	4	4	4	4	4	4	4	4	4	2	3	5	5	5	5	5	2	2	4	2	2	5	5	1	1	5	1	5	5	5	1	1	1	5	1	1	1	5	1
892	2022/5/11 10:22:38	257seconds	Mobile submission	Direct access	Male	Sophomore	Others	2	0	1	2	2	1	2	1	2	2	1	2	2	1	2	4	5	4	4	3	4	3	3	3	4	4	4	3	4	3	4	2	4	4	2	2	3	2	2	3	4	2
893	2022/5/11 10:22:39	217seconds	Mobile submission	Direct access	Male	Sophomore	Swimming	2	1	4	3	3	2	3	2	2	2	2	2	2	4	2	4	4	4	4	3	2	3	2	4	4	4	4	4	3	3	4	4	4	4	2	4	3	4	2	2	2	2
894	2022/5/11 10:22:43	295seconds	Mobile submission	Direct access	Male	Sophomore	Ball games	2	2	5	3	3	3	3	3	3	3	3	4	3	4	4	4	3	4	3	4	2	3	3	3	3	4	4	3	4	3	2	3	3	4	2	2	1	4	2	2	2	4
895	2022/5/11 10:22:51	304seconds	Mobile submission	Direct access	Male	Sophomore	Walking and running	1	1	5	4	3	2	3	2	2	3	3	3	3	3	3	5	4	4	4	5	2	4	3	4	4	5	2	4	2	3	2	3	3	4	3	4	2	3	1	4	2	3
896	2022/5/11 10:23:11	326seconds	Mobile submission	Direct access	Male	Sophomore	Ball games	1	4	2	3	2	2	2	2	3	3	2	2	2	3	3	5	4	4	5	5	4	4	3	3	4	4	4	3	4	3	4	4	4	3	4	3	3	4	3	3	3	3
897	2022/5/11 10:23:20	311seconds	Mobile submission	Direct access	Male	Sophomore	Ball games	1	2	5	2	2	2	2	2	2	2	2	2	2	3	2	3	3	3	3	3	3	3	1	3	3	3	3	3	2	3	2	1	2	2	2	2	2	3	3	3	3	3
898	2022/5/11 10:23:38	347seconds	Mobile submission	Direct access	Male	Sophomore	Walking and running	4	3	5	2	2	1	1	1	2	2	2	2	1	1	4	4	4	3	4	4	4	4	3	3	5	4	3	3	3	3	4	2	4	3	3	3	4	4	1	3	4	3
899	2022/5/11 10:23:39	297seconds	Mobile submission	Direct access	Male	Sophomore	Walking and running	3	2	5	3	3	2	2	2	3	2	2	3	2	3	4	5	4	4	3	4	4	4	4	4	5	4	3	3	5	2	4	2	5	3	4	4	2	5	5	5	4	2
900	2022/5/11 10:23:43	330seconds	Mobile submission	Direct access	Female	Sophomore	Walking and running	1	1	3	3	2	1	2	2	2	2	2	2	2	2	4	4	4	3	2	3	3	4	3	3	4	3	3	2	4	4	4	4	4	3	3	2	2	2	3	2	3	2
901	2022/5/11 10:23:49	297seconds	Mobile submission	Direct access	Male	Sophomore	Sports dancing	2	3	2	4	3	3	3	3	3	3	2	3	3	3	3	4	4	4	3	4	4	4	2	4	4	3	4	4	3	4	3	4	3	4	4	3	3	3	4	4	3	4
902	2022/5/11 10:23:50	363seconds	Mobile submission	Direct access	Male	Sophomore	Others	4	4	2	3	3	2	2	2	3	2	2	3	1	3	3	4	4	3	3	3	3	3	3	3	3	3	3	3	3	3	3	3	3	3	3	3	3	3	3	3	3	3
903	2022/5/11 10:23:57	304seconds	Mobile submission	Direct access	Male	Sophomore	Walking and running	1	1	3	3	2	2	2	2	2	2	2	2	2	2	4	4	5	4	4	4	4	2	2	4	4	4	4	2	3	2	4	1	4	3	4	2	5	2	4	2	4	1
904	2022/5/11 10:23:57	380seconds	Mobile submission	Direct access	Female	Sophomore	Ball games	4	2	3	3	3	2	2	2	3	3	3	3	3	4	5	4	4	4	4	5	4	4	2	2	4	4	4	4	4	3	4	4	4	5	2	2	3	3	2	2	4	4
905	2022/5/11 10:24:14	321seconds	Mobile submission	Direct access	Male	Sophomore	Tourism and outing	2	1	2	4	3	3	3	3	4	3	3	3	3	3	2	5	2	4	2	4	2	4	2	2	2	4	2	3	2	3	2	4	2	4	2	4	2	4	2	2	2	3
906	2022/5/11 10:24:24	335seconds	Mobile submission	Direct access	Male	Sophomore	Ball games	1	2	3	3	2	2	2	2	2	2	2	2	2	3	3	2	4	4	4	4	4	2	4	3	4	4	3	2	4	2	4	3	4	3	4	2	4	3	3	3	2	2
907	2022/5/11 10:24:26	328seconds	Mobile submission	Direct access	Male	Sophomore	Tourism and outing	2	1	5	4	2	2	1	1	3	2	2	3	2	2	5	4	4	3	4	4	4	3	4	3	4	3	3	2	4	2	4	3	4	3	2	2	3	2	2	2	4	2
908	2022/5/11 10:24:26	326seconds	Mobile submission	Direct access	Male	Sophomore	Tourism and outing	1	1	5	2	2	2	1	2	2	2	2	2	2	2	2	4	3	4	4	4	4	3	3	4	4	4	4	3	3	3	4	3	4	4	2	2	3	4	4	2	4	2
909	2022/5/11 10:24:30	430seconds	Mobile submission	Direct access	Male	Sophomore	Walking and running	3	3	5	3	3	3	3	3	3	3	4	4	2	4	4	5	2	5	2	5	3	5	3	4	2	4	4	4	2	2	4	5	3	3	2	2	2	2	1	2	2	2
910	2022/5/11 10:24:35	359seconds	Mobile submission	Direct access	Male	Sophomore	Walking and running	2	3	5	2	2	1	1	1	3	2	2	2	1	4	5	4	4	4	4	4	2	3	2	1	5	4	4	2	4	2	4	2	4	4	5	1	4	4	2	2	3	1
911	2022/5/11 10:24:39	368seconds	Mobile submission	Direct access	Male	Sophomore	Ball games	2	1	3	3	2	1	2	2	2	3	2	2	2	3	3	5	4	4	5	5	4	4	4	4	4	2	4	2	4	2	5	4	5	2	2	2	4	2	4	1	5	1
912	2022/5/11 10:25:47	418seconds	Mobile submission	Direct access	Male	Sophomore	Tourism and outing	1	2	5	3	3	2	2	3	4	4	2	4	3	3	4	5	5	5	5	4	4	4	4	4	4	4	4	5	4	2	5	1	4	4	5	2	4	4	3	1	4	2
913	2022/5/11 10:26:07	461seconds	Mobile submission	Direct access	Female	Sophomore	Ball games	4	2	5	3	3	3	3	3	3	3	3	3	3	3	3	5	4	3	4	5	4	4	3	4	3	4	3	3	4	3	4	4	4	3	3	4	3	3	3	3	3	3
914	2022/5/11 10:31:52	428seconds	Mobile submission	Direct access	Male	Sophomore	Ball games	2	1	5	2	2	2	2	2	3	3	1	2	1	2	3	3	4	4	5	5	5	3	4	2	5	4	4	4	4	3	4	1	5	3	4	2	3	2	3	2	4	3
915	2022/5/11 10:43:53	201seconds	Wechat	N/A	Female	Sophomore	Swimming	4	4	4	4	3	3	3	2	2	2	3	3	2	4	4	5	3	4	5	5	3	5	5	5	4	4	3	3	4	3	4	3	4	4	4	3	4	3	4	4	4	3
916	2022/5/11 10:48:05	141seconds	Wechat	N/A	Male	Sophomore	Walking and running	2	2	2	4	3	2	2	1	4	2	3	2	3	3	4	5	4	4	4	4	4	4	4	4	4	4	3	3	4	4	4	4	4	4	4	4	4	4	5	3	4	4
917	2022/5/11 10:48:41	162seconds	Wechat	N/A	Male	Sophomore	Walking and running	3	1	2	3	3	3	3	3	3	3	3	3	3	4	4	4	4	4	4	4	4	4	2	3	3	3	3	3	3	3	3	3	3	3	3	3	3	3	3	3	3	3
918	2022/5/11 10:48:42	176seconds	Wechat	N/A	Male	Sophomore	Walking and running	2	0	3	2	2	1	1	1	2	2	2	2	1	1	2	2	4	3	5	4	4	2	4	1	5	2	3	1	4	1	2	4	3	3	3	4	4	1	4	4	1	4
919	2022/5/11 10:48:47	176seconds	Wechat	N/A	Male	Sophomore	Walking and running	1	0	2	3	3	2	3	2	3	3	3	3	2	4	4	5	4	4	4	4	4	4	4	4	4	4	4	3	4	4	4	4	4	4	4	4	4	3	4	4	4	4
920	2022/5/11 10:48:48	133seconds	Wechat	N/A	Male	Sophomore	Walking and running	2	1	5	3	3	3	3	3	3	3	3	3	3	4	4	4	4	4	4	4	4	4	4	4	4	4	4	4	4	4	4	4	4	4	4	4	4	4	4	4	4	4
921	2022/5/11 10:48:54	188seconds	Wechat	N/A	Male	Sophomore	Tourism and outing	3	2	4	4	4	2	1	2	2	2	1	2	1	3	3	5	3	5	5	5	5	4	4	4	4	3	3	3	3	3	3	3	3	4	3	3	3	3	2	2	2	2
922	2022/5/11 10:49:13	205seconds	Wechat	N/A	Male	Sophomore	Ball games	1	0	2	2	2	2	2	2	2	2	3	2	2	1	4	4	4	2	4	4	4	2	3	3	4	3	3	3	3	3	3	3	3	3	3	3	3	3	3	3	4	2
923	2022/5/11 10:49:32	168seconds	Wechat	N/A	Male	Sophomore	Walking and running	1	1	5	1	1	1	1	1	1	1	1	1	1	4	4	2	5	1	1	2	2	1	5	2	2	2	2	2	2	2	2	2	2	2	2	2	2	2	2	2	2	2
924	2022/5/11 10:50:16	267seconds	Wechat	N/A	Male	Sophomore	Walking and running	3	3	2	2	2	2	2	2	2	2	2	2	2	1	4	3	5	2	4	4	4	4	4	2	4	4	3	3	4	2	4	3	4	3	4	3	4	4	4	4	4	4
925	2022/5/11 10:50:19	244seconds	Wechat	N/A	Male	Sophomore	Walking and running	4	3	4	3	3	3	3	3	3	3	3	3	3	4	2	4	4	4	4	3	4	4	3	4	4	4	4	4	4	4	4	4	4	4	4	4	3	3	2	4	4	3
926	2022/5/11 10:50:57	308seconds	Wechat	N/A	Male	Sophomore	Tourism and outing	2	1	4	3	2	1	1	2	2	1	2	3	1	1	4	5	5	5	5	4	5	2	2	1	5	4	5	2	4	2	5	1	4	5	5	1	4	4	1	1	4	2
927	2022/5/11 10:51:11	284seconds	Wechat	N/A	Male	Sophomore	Tourism and outing	2	4	5	4	3	2	2	2	2	2	2	2	2	3	3	3	4	4	3	5	2	2	2	2	2	4	4	4	4	2	2	4	4	4	4	4	4	2	2	1	5	4
928	2022/5/11 10:52:28	403seconds	Wechat	N/A	Male	Sophomore	Taijiquan and health preserving technique	2	2	5	3	2	2	2	2	2	2	2	2	2	3	3	4	4	4	3	4	4	4	4	3	4	4	4	3	4	3	4	3	4	4	3	3	3	3	3	3	4	3
929	2022/5/11 10:52:38	410seconds	Wechat	N/A	Male	Sophomore	Tourism and outing	2	3	5	3	2	1	2	2	3	3	3	3	2	1	4	5	4	4	4	5	4	4	4	3	4	4	4	3	3	3	3	3	3	3	4	3	3	4	1	1	3	1
930	2022/5/11 10:53:09	441seconds	Wechat	N/A	Male	Sophomore	Sports dancing	2	2	5	3	2	2	2	2	2	2	2	3	2	2	3	4	5	3	5	4	5	3	4	1	5	4	3	2	4	1	5	5	5	4	2	4	4	2	1	4	4	2
931	2022/5/11 10:53:29	396seconds	Wechat	N/A	Male	Sophomore	Walking and running	2	2	5	3	3	2	3	2	4	3	2	3	3	3	3	3	4	5	3	4	3	4	2	2	3	4	3	4	3	3	3	1	3	4	2	3	1	3	1	3	3	1
932	2022/5/11 11:34:58	690seconds	Wechat	N/A	Female	Sophomore	Ball games	1	3	5	4	3	3	3	3	3	3	3	3	3	4	4	4	4	4	4	4	4	4	4	4	4	4	4	4	4	4	4	4	4	4	4	4	4	4	4	4	4	4
933	2022/5/11 12:12:26	668seconds	Mobile submission	Direct access	Female	Sophomore	Ball games	4	4	2	3	2	2	2	2	2	3	3	3	2	3	3	4	2	3	3	4	2	4	2	2	3	4	3	4	2	3	2	2	4	4	4	4	4	3	2	2	3	2
934	2022/5/11 13:09:43	448seconds	Wechat	N/A	Male	Sophomore	Sports dancing	5	3	2	3	2	2	3	2	3	3	2	2	2	3	3	3	4	5	4	5	3	2	3	2	4	4	4	1	3	2	4	1	3	3	2	2	3	2	2	1	5	1
935	2022/5/11 15:17:41	146seconds	Wechat	N/A	Female	Sophomore	Others	3	4	4	3	3	3	3	3	3	3	3	3	3	3	3	3	3	3	3	3	3	3	3	3	3	3	3	3	3	3	3	3	3	3	3	3	3	3	3	3	3	3
936	2022/5/11 17:43:08	223seconds	Wechat	N/A	Female	Sophomore	Ball games	4	4	2	3	2	2	3	3	3	3	3	3	2	3	3	3	3	3	3	3	3	3	3	3	3	3	3	3	3	3	3	3	3	3	3	3	3	3	3	3	3	3
937	2022/5/12 0:06:17	403seconds	Mobile submission	Direct access	Female	Sophomore	Ball games	4	4	2	3	2	2	2	2	4	2	3	3	2	3	2	5	5	5	5	5	3	5	3	3	4	2	3	4	4	2	4	3	4	4	5	4	5	4	2	4	4	3
938	2022/5/12 10:22:09	161seconds	Wechat	N/A	Female	Sophomore	Fitness equipment activities	4	4	2	3	2	2	2	2	2	2	2	2	2	4	4	4	4	4	5	5	5	4	4	4	4	4	4	4	4	4	4	4	4	4	4	4	4	4	4	4	4	4
939	2022/5/12 11:02:17	298seconds	Wechat	N/A	Male	Sophomore	Ball games	3	4	2	3	3	3	2	3	2	3	3	3	3	4	4	4	4	3	4	4	4	3	3	4	3	4	4	3	4	4	4	4	4	2	4	4	2	4	4	2	2	4
940	2022/5/12 13:11:41	431seconds	Wechat	N/A	Female	Sophomore	Tourism and outing	2	2	2	3	4	4	4	2	3	3	3	3	2	3	2	5	4	4	4	4	4	4	3	4	4	4	4	3	4	3	4	4	4	4	4	4	4	4	4	4	4	4
941	2022/5/20 14:00:23	500seconds	Wechat	N/A	Female	Sophomore	Ball games	2	4	5	3	3	3	3	2	3	3	2	3	3	2	5	4	5	1	5	5	5	2	4	2	5	2	5	2	4	2	4	4	4	2	4	2	4	2	2	2	4	2
942	2022/5/22 9:50:48	201seconds	Wechat	N/A	Male	Sophomore	Ball games	1	0	2	2	2	1	1	1	4	1	2	2	1	2	5	5	5	5	5	3	3	2	5	5	5	3	3	1	5	1	5	3	5	1	3	1	3	3	1	4	5	5
943	2022/5/22 9:51:51	148seconds	Wechat	N/A	Female	Sophomore	Walking and running	1	2	5	4	4	3	3	3	3	3	3	3	3	4	4	4	4	4	4	4	4	4	4	4	4	4	4	4	4	4	4	4	3	3	3	2	3	4	4	4	4	4
944	2022/5/22 9:51:55	198seconds	Wechat	N/A	Female	Sophomore	Ball games	3	2	5	3	3	2	2	2	3	3	2	2	2	3	4	4	4	4	4	4	4	4	3	3	4	4	4	3	4	3	4	2	3	4	4	3	2	3	2	2	4	2
945	2022/5/22 9:51:57	138seconds	Wechat	N/A	Female	Sophomore	Tourism and outing	4	4	5	3	3	3	3	3	3	3	2	3	2	4	4	4	4	4	4	4	4	4	4	4	4	4	4	4	4	4	4	4	4	4	4	4	4	4	4	4	4	4
946	2022/5/22 9:52:02	189seconds	Wechat	N/A	Female	Sophomore	Ball games	1	2	5	3	3	3	4	3	2	3	3	3	3	2	4	4	4	3	3	4	4	3	3	4	4	3	4	4	4	3	4	3	4	3	4	4	3	3	3	4	4	3
947	2022/5/22 9:53:21	260seconds	Wechat	N/A	Female	Sophomore	Ball games	1	3	5	3	3	3	3	2	3	3	2	2	2	3	2	4	4	3	3	4	4	3	2	2	3	4	2	4	3	3	3	2	3	4	3	2	3	2	2	2	3	3
948	2022/5/22 9:54:09	150seconds	Wechat	N/A	Female	Sophomore	Ball games	3	4	5	3	2	1	2	2	3	2	3	2	1	4	3	4	5	4	3	4	4	2	5	2	3	3	2	3	4	3	3	3	3	3	4	3	4	3	4	3	2	4
949	2022/5/22 9:54:10	274seconds	Wechat	N/A	Male	Sophomore	Tourism and outing	3	2	5	2	2	3	2	2	3	2	2	3	2	3	4	5	4	4	4	4	3	4	5	4	4	3	4	3	4	3	4	4	5	4	3	3	4	3	2	4	4	3
950	2022/5/22 9:54:19	242seconds	Wechat	N/A	Female	Sophomore	Ball games	2	2	5	3	3	3	3	3	3	3	3	3	3	3	5	4	4	4	3	4	4	4	4	3	4	3	4	4	4	3	3	3	3	3	4	3	4	4	2	2	3	3
951	2022/5/22 9:54:55	304seconds	Wechat	N/A	Female	Sophomore	Walking and running	2	3	2	3	3	3	3	3	3	3	3	3	3	4	4	4	4	4	3	4	4	4	4	4	4	4	4	4	4	4	4	4	4	4	4	4	4	4	4	4	4	4
952	2022/5/22 9:55:15	312seconds	Wechat	N/A	Male	Sophomore	Tourism and outing	2	4	5	3	3	2	2	2	2	2	3	3	2	3	2	5	4	4	4	4	4	2	2	3	4	4	4	3	2	3	4	2	4	2	4	2	3	4	4	2	4	2
953	2022/5/22 9:55:22	304seconds	Wechat	N/A	Female	Sophomore	Fitness equipment activities	2	3	3	2	2	2	2	2	2	2	2	2	2	2	3	2	4	2	4	4	4	2	4	2	4	4	4	2	4	2	4	2	4	2	2	2	4	2	2	2	2	2
954	2022/5/22 9:56:39	434seconds	Wechat	N/A	Male	Sophomore	Others	2	3	3	2	2	2	2	2	1	2	2	2	2	3	3	3	3	3	3	3	3	3	3	3	3	3	3	3	3	3	3	3	3	4	4	3	3	3	2	3	3	3
955	2022/5/22 9:57:22	304seconds	Wechat	N/A	Female	Sophomore	Walking and running	4	4	5	4	2	3	4	3	4	4	4	4	3	3	1	5	3	4	3	5	5	4	5	4	3	5	3	4	3	4	4	5	3	2	3	4	3	4	2	4	2	3
956	2022/5/22 9:57:33	266seconds	Wechat	N/A	Male	Sophomore	Ball games	1	2	5	3	3	2	2	2	3	3	2	2	2	3	3	4	4	3	4	4	4	4	4	4	4	3	4	3	4	3	3	2	4	3	4	2	4	4	2	2	4	2
957	2022/5/22 9:57:37	177seconds	Wechat	N/A	Male	Sophomore	Others	2	3	5	4	3	2	2	2	3	2	2	2	2	4	4	4	4	4	4	4	4	4	4	4	4	4	4	4	4	4	4	4	4	4	4	4	4	4	4	4	4	4
958	2022/5/22 9:58:11	524seconds	Wechat	N/A	Female	Sophomore	Walking and running	1	1	5	3	3	2	2	2	3	3	3	3	3	3	4	5	4	3	3	5	4	3	4	3	4	4	4	3	3	2	3	3	3	3	4	3	3	3	3	3	3	3
959	2022/5/22 9:59:07	442seconds	Wechat	N/A	Male	Freshman	Tourism and outing	2	1	2	3	3	3	2	2	2	2	2	2	1	2	3	4	4	4	4	4	4	3	4	3	4	4	4	3	4	3	4	3	4	3	4	3	3	3	2	3	3	3
960	2022/5/22 9:59:41	222seconds	Wechat	N/A	Male	Sophomore	Tourism and outing	2	2	5	2	1	1	1	2	2	2	2	2	2	1	5	1	5	5	4	5	5	4	5	4	5	3	3	3	5	1	5	3	5	3	2	1	5	3	1	5	5	1
961	2022/5/22 10:00:07	327seconds	Wechat	N/A	Male	Sophomore	Tourism and outing	2	1	2	2	2	1	1	1	2	1	2	2	1	1	3	4	4	4	4	4	4	3	2	3	4	3	4	2	3	2	4	2	4	3	4	2	3	2	2	3	3	2
962	2022/5/22 10:02:00	146seconds	Wechat	N/A	Female	Sophomore	Ball games	4	3	5	4	4	4	3	3	4	4	3	3	3	4	4	4	4	4	4	4	4	4	4	4	4	5	4	5	4	4	5	5	4	4	4	4	4	4	4	4	4	4
963	2022/5/22 10:09:24	208seconds	Wechat	N/A	Male	Freshman	Taijiquan and health preserving technique	4	4	5	3	3	2	2	3	3	3	3	3	3	4	3	4	4	4	3	4	2	4	3	4	4	4	4	4	3	4	4	4	3	4	4	3	2	3	3	1	3	2
964	2022/5/22 10:09:49	589seconds	Wechat	N/A	Female	Sophomore	Walking and running	1	2	4	2	2	1	2	2	2	2	1	3	2	3	4	4	4	3	4	4	4	3	4	2	4	2	4	3	3	3	3	2	4	3	3	4	3	2	3	3	4	2
965	2022/5/22 10:16:00	234seconds	Wechat	N/A	Male	Sophomore	Walking and running	2	2	5	4	1	2	4	4	4	4	3	4	3	5	5	5	5	4	3	3	5	5	4	5	5	4	5	4	5	4	4	5	5	4	5	5	4	4	5	5	4	4
966	2022/5/22 10:17:49	408seconds	Wechat	N/A	Male	Sophomore	Walking and running	2	3	2	3	2	1	1	1	2	2	2	2	2	2	4	5	5	3	5	3	5	1	1	3	5	2	5	2	5	1	3	2	5	2	4	1	3	1	2	2	4	4
967	2022/5/22 10:18:49	280seconds	Wechat	N/A	Female	Sophomore	Ball games	4	4	5	3	3	2	3	3	3	3	2	2	2	2	3	4	4	3	3	3	4	3	3	2	4	3	4	3	3	2	2	3	3	2	3	3	4	2	2	2	4	2
968	2022/5/22 10:20:02	310seconds	Wechat	N/A	Female	Freshman	Walking and running	4	3	5	3	3	1	2	1	4	2	1	2	1	2	3	4	4	4	4	3	4	3	4	2	4	3	4	3	4	3	4	1	4	4	4	3	4	2	3	4	4	3
969	2022/5/22 10:27:34	775seconds	Wechat	N/A	Male	Sophomore	Others	2	2	5	3	2	2	2	2	3	2	2	2	2	3	3	5	4	4	4	3	3	4	3	3	3	4	2	3	2	3	4	3	4	4	3	3	3	3	1	3	3	4
970	2022/5/22 10:28:31	196seconds	Wechat	N/A	Female	Sophomore	Ball games	4	3	4	4	4	3	3	3	3	3	3	3	3	3	5	5	4	4	4	5	3	3	3	3	3	3	3	3	3	3	3	3	3	3	3	3	3	3	2	3	5	3
971	2022/5/22 10:36:28	343seconds	Mobile submission	Direct access	Female	Sophomore	Ball games	4	4	2	3	2	3	2	2	3	2	2	3	2	2	2	5	3	3	4	4	4	2	4	2	5	4	5	2	4	3	4	3	4	3	4	2	4	4	3	4	3	2
972	2022/5/22 10:43:27	252seconds	Wechat	N/A	Male	Sophomore	Ball games	4	4	5	2	2	1	2	2	2	2	2	2	2	3	4	4	3	3	3	4	3	4	4	3	3	4	4	3	4	3	4	4	3	4	3	3	3	4	3	3	3	3
973	2022/5/22 10:44:28	370seconds	Wechat	N/A	Male	Sophomore	Ball games	3	2	4	3	2	2	2	2	2	2	2	3	2	3	2	2	4	2	4	2	2	3	3	3	4	4	4	2	3	3	4	3	4	3	3	2	3	2	2	2	3	2
974	2022/5/22 10:47:19	480seconds	Wechat	N/A	Male	Freshman	Ball games	4	3	3	3	2	2	2	1	2	2	1	2	1	2	4	3	4	4	5	5	5	3	3	3	5	3	4	3	4	3	5	5	5	3	4	2	4	3	2	3	4	3
975	2022/5/22 10:48:49	298seconds	Mobile submission	Direct access	Female	Sophomore	Walking and running	4	4	2	3	2	2	2	2	2	2	2	2	2	4	5	3	3	5	4	4	3	2	4	3	4	4	5	4	4	3	4	3	4	3	1	1	3	2	3	2	3	3
976	2022/5/22 10:54:17	156seconds	Mobile submission	Direct access	Female	Sophomore	Ball games	4	4	5	4	4	4	4	4	4	4	4	4	4	5	5	5	5	5	5	5	5	5	5	5	5	5	5	5	5	5	5	5	5	5	5	5	5	3	5	5	3	4
977	2022/5/22 10:56:15	228seconds	Wechat	N/A	Male	Sophomore	Ball games	2	4	3	3	2	2	2	2	3	3	3	3	3	3	3	5	4	4	3	5	2	3	3	3	3	3	2	3	3	3	3	3	3	3	3	3	3	3	3	3	3	3
978	2022/5/22 10:59:16	243seconds	Wechat	N/A	Female	Sophomore	Ball games	2	2	3	2	1	1	1	1	1	1	1	1	2	3	3	2	4	4	4	4	3	4	4	3	4	4	4	2	3	2	3	5	4	4	3	2	4	2	2	3	2	2
979	2022/5/22 11:03:13	147seconds	Wechat	N/A	Female	Sophomore	Walking and running	1	0	5	2	3	1	2	2	3	2	2	2	2	2	2	2	3	1	1	4	4	2	2	2	3	3	3	3	2	3	2	3	2	2	3	3	2	2	3	3	3	2
980	2022/5/22 11:06:22	1962seconds	Wechat	N/A	Female	Sophomore	Walking and running	3	4	5	3	3	3	3	2	3	3	2	3	3	2	3	5	5	4	5	5	4	5	2	2	3	4	4	2	4	3	3	3	3	3	3	3	3	3	3	3	3	3
981	2022/5/22 11:34:55	139seconds	Wechat	N/A	Male	Freshman	Others	1	0	2	2	2	2	2	3	3	3	3	3	3	2	2	4	4	4	4	4	4	4	4	4	4	4	4	4	4	4	4	4	4	4	4	4	4	4	4	4	4	2
982	2022/5/22 11:40:33	6268seconds	Wechat	N/A	Male	Freshman	Ball games	2	4	5	4	2	2	3	3	4	3	3	3	3	3	2	4	2	4	2	5	2	4	2	1	2	3	2	4	3	3	2	1	2	3	3	2	2	3	2	3	2	2
983	2022/5/22 11:42:23	464seconds	Wechat	N/A	Female	Sophomore	Walking and running	1	2	5	3	3	3	2	2	3	3	3	3	3	4	4	3	4	4	4	4	4	3	4	2	4	3	4	2	4	3	3	4	3	3	3	3	3	2	3	3	3	3
984	2022/5/22 12:13:46	207seconds	Wechat	N/A	Female	Sophomore	Walking and running	2	2	3	3	4	3	3	4	4	3	3	3	3	5	4	5	5	5	5	4	4	5	3	3	2	5	4	4	4	4	3	5	4	5	3	5	4	5	4	3	3	2
985	2022/5/22 12:19:09	149seconds	Wechat	N/A	Female	Freshman	Walking and running	4	3	5	3	3	3	4	3	4	3	4	3	4	4	3	4	3	4	3	4	3	4	3	4	3	4	3	4	3	4	3	4	3	4	3	4	3	4	3	4	4	4
986	2022/5/22 13:41:32	476seconds	Wechat	N/A	Female	Sophomore	Ball games	4	2	5	4	3	2	2	2	3	3	2	3	3	3	3	4	3	4	4	4	4	3	3	2	3	4	4	3	2	4	3	4	3	4	2	4	2	3	2	4	3	3
987	2022/5/22 14:35:19	154seconds	Wechat	N/A	Male	Freshman	Ball games	2	3	2	3	2	1	2	2	2	2	2	2	2	3	3	3	3	3	3	3	3	3	3	3	3	3	3	3	3	3	3	3	3	3	3	3	3	3	3	3	3	3
988	2022/5/22 15:00:03	239seconds	Wechat	N/A	Female	Freshman	Walking and running	1	1	1	2	3	2	2	1	3	1	1	2	1	1	4	4	5	3	5	4	4	3	5	3	4	4	4	4	4	4	4	2	5	2	5	2	5	3	3	3	3	3
989	2022/5/22 20:40:51	436seconds	Wechat	N/A	Male	Sophomore	Walking and running	2	0	2	2	1	1	2	1	2	1	1	2	1	1	4	5	4	3	4	4	5	3	5	3	4	3	4	1	5	1	4	3	4	2	1	1	1	2	3	2	4	1
990	2022/5/23 11:18:15	218seconds	Wechat	N/A	Female	Sophomore	Walking and running	4	3	5	3	3	3	3	3	3	3	3	3	3	3	4	5	4	4	4	4	4	4	4	4	4	4	4	4	4	4	4	4	4	4	4	4	4	4	4	4	4	4
[truncated: 13 more columns]
